# Supplementary material for: Identification of a four-gene panel predicting overall survival for lung adenocarcinoma
Source: BMC Cancer. 2020 Dec 7;20:1198. doi: 10.1186/s12885-020-07657-9 (PMC7720456; doi:10.1186/s12885-020-07657-9)
Supplement: Supplementary file 1 — Additional file 1. List of differentially expressed genes. [file 12885_2020_7657_MOESM1_ESM.xls]

Gene symbol	logFC	logCPM	PValue	FDR
FAM107A	-4.553317701	4.830832927	1.26E-247	1.92E-243
STX11	-2.958820732	4.677430862	8.37E-240	6.41E-236
RTKN2	-3.985095462	4.403733755	2.41E-220	1.23E-216
LIMS2	-2.802184852	3.993155903	5.00E-205	1.91E-201
RAMP3	-3.272639181	5.922070004	2.47E-204	7.56E-201
TEK	-3.219772225	4.320441899	8.01E-203	2.04E-199
EPAS1	-2.75345332	8.062754153	1.35E-202	2.95E-199
PTPN21	-2.407912013	4.156096113	1.15E-201	2.21E-198
S1PR1	-2.871581151	5.512393455	1.10E-200	1.87E-197
ADRB2	-2.991426396	3.907848732	5.27E-198	8.07E-195
SEMA3G	-3.19677815	4.016341813	9.28E-193	1.29E-189
SLC6A4	-5.819852171	4.107174802	1.01E-191	1.29E-188
RGCC	-2.929573896	7.858850331	2.20E-191	2.58E-188
EDNRB	-3.486256296	4.765115084	1.23E-190	1.35E-187
ACVRL1	-2.59276013	5.203522138	1.60E-187	1.64E-184
EMP2	-2.760450988	7.201396547	8.44E-186	8.08E-183
FCN3	-4.552226909	5.766532397	1.03E-185	9.29E-183
PRX	-3.364373414	4.286751	1.21E-182	1.03E-179
PECAM1	-2.33347015	6.819170453	5.69E-182	4.58E-179
HSPA12B	-2.768391197	3.967064844	5.63E-176	4.31E-173
RAMP2	-2.923890637	6.051742006	6.83E-176	4.98E-173
FENDRR	-3.747579948	3.4564803	1.40E-175	9.77E-173
MYZAP	-3.264509198	3.461549388	2.51E-172	1.67E-169
OTUD1	-2.084321204	5.015710575	2.65E-171	1.69E-168
FMO2	-3.277449638	5.160708607	2.65E-170	1.62E-167
JAM2	-2.469410893	3.903092932	1.43E-166	8.42E-164
FGD5	-2.239856238	4.12526395	8.23E-164	4.67E-161
FOXF1	-2.754867005	4.150754937	1.94E-163	1.06E-160
ROBO4	-2.846270843	4.427154375	2.07E-163	1.09E-160
GPD1	-3.904024481	3.952707675	6.08E-162	3.10E-159
LDB2	-2.602256809	4.333060791	2.65E-160	1.31E-157
ECSCR	-2.375460024	4.213034426	2.48E-159	1.19E-156
FHL1	-3.437458529	5.358774817	1.84E-156	8.51E-154
FABP4	-4.889262427	5.727288466	7.74E-156	3.48E-153
AC093110.1	-3.089517073	3.662989895	1.04E-154	4.55E-152
PLAC9	-2.744928255	4.441339581	8.71E-154	3.70E-151
CDH5	-2.575302438	5.410894667	1.01E-153	4.18E-151
AGER	-5.131623748	8.901299714	4.20E-153	1.69E-150
SPOCK2	-3.205551936	6.181236507	6.49E-153	2.55E-150
KANK3	-2.788968551	3.666464298	1.81E-152	6.93E-150
ADAMTS8	-3.450473889	3.711248362	5.40E-152	2.01E-149
TMEM100	-4.327945091	5.075176395	1.34E-149	4.89E-147
CAVIN2	-3.326272931	6.359843314	2.49E-149	8.88E-147
CALCRL	-2.753060657	5.048918959	2.13E-148	7.43E-146
HSPC324	-3.500506696	3.27300204	2.71E-148	9.20E-146
VIPR1	-3.231933155	4.255009783	3.27E-147	1.09E-144
WWC2	-2.302333949	4.386837444	3.69E-147	1.20E-144
CA4	-4.231187216	3.92365697	5.02E-144	1.60E-141
CLEC3B	-3.75800719	6.013559637	1.22E-143	3.81E-141
C14orf132	-2.582860054	3.957522418	8.90E-142	2.72E-139
GPM6A	-4.062665082	3.362430296	4.78E-141	1.44E-138
GRK5	-2.502570114	4.342310743	1.32E-140	3.90E-138
SH2D3C	-2.316875658	4.509882151	1.68E-140	4.85E-138
GIMAP8	-2.435369128	4.608105062	2.37E-135	6.72E-133
AC009093.3	-3.880689846	3.339706032	4.43E-135	1.23E-132
LRRC32	-2.442448713	5.315124668	1.45E-134	3.95E-132
CYYR1	-2.282101235	4.504283102	4.57E-133	1.23E-130
MYCT1	-2.225058769	4.154818484	3.65E-132	9.62E-130
NCKAP5	-3.284380479	3.320028334	6.89E-132	1.79E-129
HBA2	-4.20979103	6.293680427	1.88E-129	4.78E-127
TNNC1	-3.571327667	5.473657291	2.21E-128	5.54E-126
SOX7	-2.928919773	3.776033398	9.60E-128	2.37E-125
ARHGEF15	-2.423845707	3.902181967	4.57E-127	1.11E-124
CAV1	-3.41728505	7.787421083	2.54E-125	6.07E-123
CLIC5	-3.589276002	5.009210157	2.90E-125	6.83E-123
EFCC1	-2.548845064	3.697204714	3.80E-125	8.80E-123
LYVE1	-3.143671515	4.230091392	4.29E-125	9.79E-123
GPIHBP1	-3.715178891	4.225103007	4.40E-125	9.89E-123
SCN4B	-2.717730403	3.521578151	2.53E-124	5.62E-122
CLEC14A	-2.330216037	5.712580367	6.80E-124	1.49E-121
ERG	-2.128307456	3.934364872	5.29E-122	1.14E-119
INMT	-3.544032884	5.83514295	1.17E-121	2.49E-119
STXBP6	-3.213770299	3.348557232	5.99E-121	1.26E-118
HBB	-4.301222762	8.324473359	1.50E-119	3.11E-117
ARHGEF26	-2.605370481	4.364413876	5.69E-119	1.16E-116
AOC3	-2.66750647	5.923077048	7.66E-119	1.54E-116
MCEMP1	-4.039215787	5.571293345	4.84E-118	9.62E-116
EMCN	-2.71968824	4.20385617	7.11E-118	1.40E-115
GRASP	-2.343052808	4.340006336	1.20E-117	2.33E-115
STARD8	-2.179505589	3.90023082	2.58E-117	4.94E-115
BTNL9	-3.37563786	3.738625316	3.08E-117	5.82E-115
TCF21	-3.023937705	3.790146935	6.16E-117	1.15E-114
SLIT2	-2.40643879	4.118368896	2.15E-116	3.96E-114
RAI2	-2.149109968	4.439971766	2.70E-116	4.93E-114
ACADL	-2.973731544	3.404315807	8.12E-116	1.46E-113
FAM189A2	-2.898975745	4.439626186	8.41E-116	1.50E-113
MMRN2	-2.13931842	4.601356659	1.66E-115	2.91E-113
RASIP1	-2.304722065	4.131378844	7.02E-115	1.22E-112
KANK2	-1.650223392	5.588461049	9.46E-115	1.63E-112
SMAD6	-2.529585493	3.721202068	1.40E-114	2.38E-112
HIGD1B	-2.817320734	4.454452006	4.36E-112	7.33E-110
LMO2	-1.917433985	4.413604601	8.17E-112	1.36E-109
CSRNP1	-2.370922232	6.254903302	1.41E-110	2.33E-108
AC026369.3	-3.250001729	3.539237544	8.61E-110	1.40E-107
FHL5	-2.64369688	3.539609334	1.04E-109	1.67E-107
ANOS1	-2.773421879	4.929478013	8.13E-107	1.30E-104
SLC39A8	-2.471904088	6.557257931	3.36E-106	5.29E-104
PTPRB	-2.560129159	4.309995653	1.01E-105	1.58E-103
SPN	-2.22794725	4.357594357	2.59E-105	4.01E-103
TENT5B	-2.771443331	4.227058532	4.10E-104	6.28E-102
SIRPB1	-2.67242697	3.378839426	1.38E-103	2.09E-101
MGAT3	-3.079878937	3.862555322	3.12E-103	4.68E-101
CD101	-2.616828956	3.508609017	3.19E-103	4.69E-101
CAT	-1.907098455	6.930045994	3.19E-103	4.69E-101
RHOJ	-1.852186818	4.133332911	1.60E-102	2.33E-100
CD93	-2.223422553	6.021846021	1.31E-101	1.89E-99
NDST1	-1.596260837	5.534845752	5.78E-101	8.27E-99
TGFBR3	-2.554007806	3.910044264	3.05E-100	4.32E-98
PNPLA6	-1.556581608	5.391721577	6.23E-100	8.75E-98
CSF3	-4.669156555	4.299233715	1.13E-99	1.57E-97
TNS1	-2.158314272	6.209090756	4.92E-99	6.79E-97
SPTBN1	-1.75464037	6.516244089	1.57E-98	2.15E-96
SASH1	-1.814099514	4.370503605	1.81E-98	2.45E-96
TMEM204	-1.963199058	5.313225437	2.04E-98	2.73E-96
DNASE1L3	-3.375741113	3.511882893	2.87E-98	3.82E-96
GIMAP6	-2.084337775	4.959862658	3.81E-98	5.03E-96
SELP	-2.29720076	3.994411013	4.35E-98	5.69E-96
ARHGAP31	-2.087021558	4.589968701	7.15E-98	9.27E-96
PHACTR1	-2.177676699	3.604678893	1.82E-97	2.34E-95
ANKRD1	-4.450046341	4.721019666	2.03E-97	2.59E-95
GLIPR2	-2.214301527	5.813915383	8.25E-97	1.04E-94
ADRB1	-3.103627328	3.766721262	1.37E-96	1.72E-94
SMIM25	-2.465997048	4.708861571	6.64E-96	8.26E-94
CCM2L	-2.443677325	3.496443229	6.95E-96	8.57E-94
LTBP4	-2.236316149	5.851841692	6.00E-95	7.35E-93
CASKIN2	-1.705283672	4.911346468	8.45E-95	1.03E-92
CAVIN1	-2.105127606	7.750243087	1.04E-94	1.25E-92
DPEP2	-2.149668887	3.671481131	1.95E-94	2.34E-92
OR7E47P	-2.110700345	3.744917841	2.07E-94	2.46E-92
HBEGF	-2.573022299	5.581746921	1.15E-92	1.35E-90
VEGFD	-3.548954265	4.383939228	6.11E-92	7.13E-90
PCAT19	-2.392160547	3.582647984	6.27E-92	7.27E-90
LMCD1	-1.727962994	4.281073289	1.10E-91	1.26E-89
THBD	-2.45045893	5.774195051	4.13E-90	4.72E-88
HEG1	-2.10782005	5.311292265	8.29E-90	9.39E-88
FXYD6	-1.914259656	4.244958652	2.74E-89	3.09E-87
ABCA8	-2.680387542	3.366188675	4.19E-89	4.68E-87
UPK3B	-4.166158255	5.285544759	5.05E-89	5.60E-87
CGNL1	-2.178688612	4.646989933	6.33E-89	6.97E-87
CLDN5	-2.783603558	5.427052894	6.67E-89	7.29E-87
THSD1	-2.169506895	3.562214672	1.93E-88	2.09E-86
TIE1	-1.981612232	4.473289782	3.63E-88	3.91E-86
CBX7	-1.640320047	4.284000768	4.17E-88	4.46E-86
ABI3BP	-2.446191105	4.183908104	8.21E-88	8.73E-86
LDLR	-2.152431961	5.942501599	8.65E-87	9.13E-85
TRPV2	-1.913308385	5.17314386	1.14E-86	1.20E-84
ITLN2	-4.511315131	4.013697742	1.89E-86	1.97E-84
ADPRH	-1.566784129	4.251113778	2.08E-86	2.15E-84
TSPAN18	-2.041635591	4.158074986	2.66E-86	2.73E-84
RPL13AP17	-3.700941956	3.358098834	4.32E-86	4.41E-84
PYCR1	3.67919958	7.053554847	5.70E-86	5.78E-84
FGR	-2.146194901	5.028995527	7.37E-86	7.43E-84
VSIR	-1.630396561	5.440854168	9.66E-86	9.67E-84
PPP1R15A	-1.851447372	6.845927118	1.66E-85	1.65E-83
SESN1	-1.635039527	4.38435561	2.58E-85	2.54E-83
WFS1	-1.748933362	5.867083414	3.92E-85	3.84E-83
MYADM	-2.009643265	7.329278285	6.86E-85	6.69E-83
AC027288.3	-2.971321204	3.264064821	9.63E-85	9.33E-83
SLC19A3	-2.746718366	3.300216634	9.81E-85	9.44E-83
PDLIM2	-1.90914758	3.763381451	1.40E-84	1.34E-82
KIAA1324L	-1.992957604	4.002243636	2.78E-84	2.64E-82
COX4I2	-2.33239667	4.968841211	1.00E-83	9.49E-82
LHFPL6	-1.720234226	5.735078475	1.39E-83	1.31E-81
LGI3	-4.120697268	3.977054348	3.88E-83	3.62E-81
FAM162B	-2.284541347	3.975271514	4.74E-83	4.39E-81
COL6A6	-2.615222198	3.375761153	7.98E-83	7.35E-81
NPR1	-2.588200233	4.272535308	9.63E-83	8.83E-81
SOX17	-2.63797621	3.479471267	1.46E-82	1.33E-80
GDF10	-3.126040458	3.78294178	1.49E-82	1.35E-80
NOTCH4	-1.832512198	3.993112946	3.42E-82	3.08E-80
GIMAP1	-1.962914387	3.672819971	3.45E-82	3.09E-80
JCAD	-2.087663327	4.752439045	4.24E-82	3.77E-80
SERINC1	-1.171866536	7.796772527	6.05E-82	5.36E-80
STARD13	-1.917303453	3.714667361	1.50E-81	1.32E-79
AGRP	-2.833360417	3.259201403	3.68E-81	3.22E-79
VWF	-2.349173073	6.553048022	3.83E-81	3.33E-79
IL3RA	-1.714201263	4.947811359	4.89E-80	4.23E-78
COX7A1	-1.972005646	4.70558558	1.99E-79	1.71E-77
MFAP4	-2.715127974	7.646952296	3.04E-79	2.60E-77
TOM1L2	-1.368547776	4.791317857	1.40E-78	1.19E-76
SLIT3	-2.395156612	3.996142097	4.44E-78	3.75E-76
AMOTL1	-1.740735047	4.468114744	5.51E-78	4.63E-76
ADARB1	-1.714078318	3.921240898	6.77E-78	5.66E-76
SEMA5A	-2.447560497	3.945553707	6.98E-78	5.80E-76
DES	-3.13015349	4.960263388	2.54E-77	2.10E-75
TGFBR2	-1.692676922	7.273628426	1.64E-76	1.35E-74
DENND3	-1.693214171	4.22213416	1.69E-76	1.38E-74
TBX4	-2.166131926	4.039942049	1.88E-76	1.53E-74
BCL6B	-1.758414651	4.169717586	4.90E-76	3.97E-74
DKK2	-2.220484582	3.379242439	8.39E-76	6.76E-74
MIR22HG	-1.660391354	4.961958346	8.66E-76	6.94E-74
GYPC	-1.772763553	4.859768766	1.12E-75	8.94E-74
LAMP3	-2.757934379	7.160059546	1.35E-75	1.07E-73
TMEM88	-2.131884628	4.024690574	2.98E-75	2.35E-73
SEMA6A	-2.401897565	3.334894858	3.04E-75	2.38E-73
FEZ1	-2.077274597	3.487733806	1.04E-74	8.12E-73
STX12	-1.045777198	6.05315527	2.81E-74	2.18E-72
ADAMTS1	-2.313143871	4.98465135	5.57E-74	4.31E-72
KLF6	-1.757735206	6.916252353	5.78E-74	4.45E-72
CD300C	-2.027834452	3.978595822	6.16E-74	4.72E-72
FLI1	-1.639252304	4.065284689	7.74E-74	5.89E-72
TACC1	-1.816177087	5.298278082	8.13E-74	6.16E-72
LINC01936	-2.302432038	3.382157051	1.29E-73	9.72E-72
PLPP3	-1.407871151	5.707380354	1.71E-73	1.28E-71
CD52	-2.394485906	7.663536644	1.82E-73	1.36E-71
PRKCE	-1.790214745	3.767980274	3.08E-73	2.29E-71
PARAL1	-2.852144181	3.367535955	4.58E-73	3.39E-71
PRAM1	-2.124408177	3.63318192	5.49E-73	4.04E-71
CDO1	-2.494060772	3.369782233	7.15E-73	5.23E-71
CD36	-2.896968075	4.380315594	7.23E-73	5.27E-71
CAV2	-2.334341928	5.998051442	7.93E-73	5.75E-71
MAMDC2	-2.645973835	4.259963979	9.85E-73	7.11E-71
SYNPO	-1.756421583	5.687456897	1.10E-72	7.93E-71
MSRB3	-1.85496111	4.502447238	1.70E-72	1.22E-70
HYAL2	-1.338638086	5.992824249	1.92E-72	1.37E-70
ECEL1P2	-2.959825356	3.332846197	2.49E-72	1.76E-70
OSCAR	-2.233192372	4.927325949	3.14E-72	2.22E-70
CLEC1A	-2.201940391	3.357269722	3.36E-72	2.36E-70
SPARCL1	-1.981385025	7.630544346	7.93E-72	5.54E-70
ITM2A	-2.048113241	5.464181686	8.51E-72	5.92E-70
PCDH12	-1.712403126	4.095583805	1.15E-71	7.93E-70
AFAP1L1	-1.696242981	4.07709703	2.38E-71	1.64E-69
GLDN	-2.337756479	3.348683748	2.58E-71	1.77E-69
TBX3	-2.105471005	3.815232988	3.40E-71	2.33E-69
PIP5K1B	-2.243211602	3.752624957	4.13E-71	2.81E-69
ADH1B	-3.335627405	5.572696589	9.63E-71	6.52E-69
KIF1C	-1.338522217	6.03294736	1.63E-70	1.10E-68
OLR1	-2.518455912	5.911511869	1.96E-70	1.31E-68
TBX2	-1.930767282	4.512396289	5.44E-70	3.64E-68
SOSTDC1	-3.633081098	3.814879424	6.40E-70	4.26E-68
MS4A7	-2.1037531	5.33403534	9.84E-70	6.52E-68
PLA2G4F	-2.680454421	4.151995228	1.24E-69	8.15E-68
MARCO	-3.060922753	7.288597983	1.57E-69	1.03E-67
S1PR4	-1.805790054	4.351957947	2.06E-69	1.35E-67
MFNG	-1.54183441	4.755494735	8.77E-69	5.71E-67
ANGPT1	-2.204568347	3.742065657	9.32E-69	6.04E-67
GATA2	-1.863405824	4.153619213	2.21E-68	1.43E-66
FAM110D	-2.221250906	3.311368453	3.49E-68	2.24E-66
JDP2	-1.440184976	4.566412626	4.80E-68	3.07E-66
WISP2	-2.150816603	3.950281765	1.24E-67	7.93E-66
METTL7A	-1.909033845	6.307170587	1.71E-67	1.09E-65
RNU6-529P	-2.004928772	3.488837424	4.04E-67	2.55E-65
ST6GALNAC6	-1.346295614	5.513052207	4.19E-67	2.64E-65
PEAR1	-1.966457074	3.507694447	4.73E-67	2.97E-65
PALMD	-1.973207434	3.627017624	1.66E-66	1.04E-64
C1orf162	-1.808805546	5.152030846	2.43E-66	1.51E-64
CCL23	-2.434325013	3.725858829	3.34E-66	2.07E-64
DACH1	-2.326029042	3.258616578	3.63E-66	2.24E-64
VEPH1	-2.570761599	4.107910082	7.57E-66	4.65E-64
ST6GALNAC5	-2.111916564	3.797989228	8.37E-66	5.12E-64
KLF4	-2.308185287	5.545753922	1.57E-65	9.55E-64
NLRC4	-1.941233376	3.503836951	2.49E-65	1.51E-63
FERMT2	-1.393024328	4.764235902	3.40E-65	2.05E-63
SFTPC	-4.76058449	11.81153663	5.58E-65	3.36E-63
RCAN1	-1.754441151	4.778114574	8.64E-65	5.18E-63
MSR1	-2.274902801	5.414702836	9.85E-65	5.89E-63
RILPL2	-1.315422057	4.398592714	1.17E-64	6.98E-63
ITGA8	-2.008387712	3.968637276	1.53E-64	9.05E-63
TMEM47	-1.759114503	4.645042174	1.56E-64	9.23E-63
C5AR1	-1.957714022	5.416778963	2.81E-64	1.65E-62
CPED1	-1.896866639	3.595728847	3.40E-64	2.00E-62
AC084880.1	-2.305461794	3.251549794	3.90E-64	2.28E-62
WASF3	-1.858700585	3.737572018	5.82E-64	3.39E-62
SLC25A25	-1.656480304	4.630019441	7.50E-64	4.35E-62
HSPB6	-2.519290878	4.677320822	8.26E-64	4.77E-62
S100A3	-2.349512446	3.858607927	1.24E-63	7.12E-62
ACE	-1.740272213	4.623989507	1.53E-63	8.75E-62
MMRN1	-2.297685501	3.773833656	1.66E-63	9.47E-62
RNF144B	-1.671202095	5.035262067	2.42E-63	1.38E-61
F8	-1.742924154	3.735354319	5.68E-63	3.22E-61
GIMAP7	-1.821520876	5.593667883	5.88E-63	3.32E-61
Z99129.4	-1.484940617	4.049753132	1.07E-62	6.00E-61
KIAA0040	-1.288260561	5.425879451	1.22E-62	6.85E-61
GOLM1	2.646218236	7.776631355	1.92E-62	1.07E-60
LGALSL	-1.803150888	4.745624288	2.82E-62	1.57E-60
SNRK	-1.19005598	4.685031505	3.42E-62	1.90E-60
ITPRIP	-1.66342585	4.676754572	3.54E-62	1.96E-60
INPP5K	-1.136074825	5.048000259	4.52E-62	2.49E-60
LMOD1	-1.855399883	4.536651208	5.16E-62	2.83E-60
DLC1	-2.210773841	5.247424642	7.05E-62	3.85E-60
KLF13	-1.360478114	5.442609823	1.88E-61	1.03E-59
VSIG4	-2.379596021	6.818257882	2.90E-61	1.57E-59
SCN7A	-2.33615145	3.959272449	2.91E-61	1.57E-59
FPR2	-2.779389182	3.45368119	2.98E-61	1.61E-59
PDZD2	-2.122528303	3.742901893	3.35E-61	1.80E-59
ESAM	-1.959444208	6.160909417	3.56E-61	1.90E-59
CASS4	-1.776749775	3.649584646	4.86E-61	2.59E-59
ACP5	-1.853534862	7.367902206	5.63E-61	2.99E-59
CFD	-2.41489485	6.54506172	7.07E-61	3.74E-59
DAPK2	-1.852516923	3.629208669	1.53E-60	8.06E-59
SPRYD7	-1.264637812	4.442264706	2.32E-60	1.22E-58
ICAM2	-1.443812315	4.279945753	2.53E-60	1.33E-58
RASL12	-1.606998169	4.507538859	3.01E-60	1.57E-58
SGCA	-1.985291114	3.704267543	3.09E-60	1.61E-58
FGFR4	-2.496335749	4.321380475	4.41E-60	2.29E-58
BMPR2	-1.336057736	5.311698899	5.40E-60	2.79E-58
GPX3	-2.31497383	8.243234757	1.56E-59	8.03E-58
JAML	-1.751480805	4.138063042	1.86E-59	9.57E-58
CD34	-1.672779332	4.729151492	1.89E-59	9.67E-58
ALDH18A1	1.61627132	6.599340681	1.07E-58	5.47E-57
TNXB	-2.579898253	3.812477132	1.58E-58	8.04E-57
CALCOCO1	-1.234050368	5.178703926	1.92E-58	9.75E-57
HSPB8	-1.995996662	5.495713543	2.02E-58	1.02E-56
DOK2	-1.871371505	5.182477716	2.13E-58	1.07E-56
SYNM	-1.762680109	3.601886893	3.27E-58	1.64E-56
ENG	-1.635674551	7.228807935	6.07E-58	3.04E-56
MYL9	-1.749753372	7.803217078	6.77E-58	3.38E-56
PPP1R14A	-1.977138063	4.756466647	8.57E-58	4.26E-56
ARAP3	-1.383569505	4.142680159	2.06E-57	1.02E-55
MVB12B	-1.481851027	4.188711515	2.12E-57	1.05E-55
ADGRL2	-1.916193655	4.73559105	5.77E-57	2.84E-55
A2M	-1.909878411	9.425164539	6.80E-57	3.34E-55
AC027288.2	-3.022391802	3.692051038	1.10E-56	5.36E-55
GNAQ	-1.180799218	5.780056084	1.21E-56	5.90E-55
GAS6	-1.787115158	6.16610102	2.37E-56	1.15E-54
ALOX5	-1.853573243	5.927103782	3.99E-56	1.93E-54
KLF9	-1.66821287	5.604626089	4.03E-56	1.94E-54
PCDH17	-1.688158984	4.015093097	5.30E-56	2.55E-54
CD83	-1.682972897	5.604359574	1.43E-55	6.87E-54
DUOX1	-2.585842981	4.850240944	2.41E-55	1.15E-53
MTATP8P1	-3.413713088	4.118674805	3.31E-55	1.58E-53
IL33	-2.247524723	5.336389897	4.23E-55	2.01E-53
SIDT2	-1.078510741	4.870404351	7.02E-55	3.32E-53
AHNAK	-1.924875886	7.175721414	8.82E-55	4.15E-53
RBMS2	-1.236441389	5.117599077	1.22E-54	5.71E-53
CORO2B	-2.108526806	3.245685437	1.32E-54	6.16E-53
CXorf36	-1.752076899	3.783472112	2.47E-54	1.15E-52
PEAK1	-1.571022444	3.773205846	4.48E-54	2.08E-52
OLFML1	-1.598393623	4.081961977	4.68E-54	2.17E-52
TOP2A	3.803142344	6.035211129	7.20E-54	3.33E-52
ARHGAP44	-1.591580575	3.982939747	7.88E-54	3.63E-52
GADD45B	-1.824477562	6.910383448	1.06E-53	4.85E-52
GPM6B	-1.892593246	3.679574456	1.18E-53	5.38E-52
B3GNT3	4.226073228	6.06772114	1.23E-53	5.63E-52
UBE2T	3.230353842	5.925941809	1.56E-53	7.09E-52
AC093278.2	-1.828016542	3.469726725	1.60E-53	7.24E-52
LATS2	-1.174130053	4.590896709	1.71E-53	7.72E-52
IL6	-2.828298458	4.778589263	2.63E-53	1.18E-51
ACKR1	-2.454602696	5.042031049	3.93E-53	1.76E-51
AQP4	-3.013860933	6.359949986	3.96E-53	1.77E-51
ZBED2	-2.22669733	3.92049817	4.27E-53	1.91E-51
APOLD1	-1.910792696	4.206921887	5.00E-53	2.22E-51
DPYSL2	-1.564278875	6.496495024	6.26E-53	2.78E-51
NHSL1	-1.688459034	4.101464206	6.35E-53	2.81E-51
ARHGEF6	-1.39190753	4.412537671	7.74E-53	3.42E-51
PPP1R14B	2.074379199	7.517329743	8.23E-53	3.62E-51
NEBL	-1.596884943	4.590255589	1.52E-52	6.66E-51
HLA-E	-1.367249019	10.12234758	2.51E-52	1.10E-50
EEF1A1P6	-1.93158259	5.48188749	2.55E-52	1.11E-50
ETV4	3.668237037	5.553327887	3.10E-52	1.35E-50
SHANK3	-1.434013508	4.185193047	5.57E-52	2.41E-50
PLSCR4	-1.416061933	4.759156965	6.79E-52	2.93E-50
MAP3K3	-1.017633515	4.822751363	8.59E-52	3.70E-50
QKI	-1.29493295	4.842760822	9.13E-52	3.92E-50
ROR1	-1.744969133	3.569085378	1.10E-51	4.73E-50
IL7R	-2.035881416	5.555771026	1.17E-51	4.99E-50
FAM83A	6.215707958	6.324073238	1.72E-51	7.32E-50
CTNNAL1	-1.41612813	5.658144248	1.89E-51	8.05E-50
DENND2A	-1.715191536	3.702185594	2.06E-51	8.75E-50
SORBS1	-1.528640643	3.887340428	2.77E-51	1.17E-49
RETN	-3.009996392	4.705256244	3.40E-51	1.44E-49
GPR4	-1.569668569	3.867188767	3.93E-51	1.65E-49
SLC1A1	-2.193024702	4.79377571	4.10E-51	1.72E-49
SLC11A1	-1.849894205	4.425341334	4.20E-51	1.76E-49
EMP1	-1.825086327	6.300039221	4.62E-51	1.92E-49
FAM167B	-1.469769933	4.52627618	5.92E-51	2.46E-49
LRRC36	-2.760155425	3.486768284	9.56E-51	3.96E-49
CTHRC1	3.748723225	7.029513248	1.39E-50	5.75E-49
SOX18	-1.699827303	4.308500681	1.79E-50	7.37E-49
C1orf198	-1.219393881	6.430932726	2.32E-50	9.53E-49
LILRA5	-2.010180784	3.954718559	4.27E-50	1.75E-48
VAMP2	-1.167463546	6.111635495	4.35E-50	1.77E-48
NCF2	-1.680414979	6.00454462	6.10E-50	2.48E-48
TMEM273	-1.538421023	4.082364751	8.03E-50	3.26E-48
PDK4	-2.393117331	5.804776386	9.56E-50	3.87E-48
FIBIN	-2.12127779	4.645911146	1.07E-49	4.32E-48
ABCG2	-1.931286322	3.379835863	1.16E-49	4.68E-48
DEPP1	-1.885999711	7.355818331	1.59E-49	6.38E-48
TBX5-AS1	-1.748837553	3.486903641	1.61E-49	6.43E-48
SELE	-2.721999232	3.272264052	2.83E-49	1.13E-47
RNF122	-1.353186717	4.685175423	3.78E-49	1.51E-47
PAICS	1.855600318	5.916931914	5.17E-49	2.06E-47
SVEP1	-1.995864567	3.707686192	5.50E-49	2.18E-47
ANXA3	-1.917162153	5.683806241	6.45E-49	2.55E-47
SULT1C4	-2.170505473	3.261183212	9.06E-49	3.58E-47
MT1M	-2.797633659	4.63519393	9.30E-49	3.66E-47
MRC1	-2.304927408	6.447559711	1.27E-48	4.99E-47
EFNA4	2.14913941	5.782916758	1.46E-48	5.70E-47
EPB41L2	-1.384089482	4.489115941	1.55E-48	6.05E-47
MIR3677	-2.4135897	3.763328185	1.61E-48	6.28E-47
APBB1	-1.348171297	4.40192328	1.94E-48	7.55E-47
RIPOR1	-1.283417783	5.160594576	2.04E-48	7.91E-47
PID1	-1.892496235	4.649237491	2.12E-48	8.21E-47
MMP19	-2.040385784	4.525285837	2.81E-48	1.08E-46
ZNF106	-1.234514986	4.77064024	4.02E-48	1.54E-46
TNFSF12	-1.231413294	5.790190341	5.18E-48	1.98E-46
JUND	-1.464822425	8.091656778	1.11E-47	4.24E-46
GJA5	-1.723533689	5.266395676	1.47E-47	5.60E-46
EGR2	-1.782656841	4.445897051	1.52E-47	5.77E-46
SRPK1	1.589519655	5.602713573	2.03E-47	7.70E-46
SHROOM4	-1.675355819	3.983079908	2.26E-47	8.55E-46
CLDN18	-3.877298393	7.27855063	2.76E-47	1.04E-45
CSRP1	-1.015302488	6.500681186	3.12E-47	1.17E-45
MAFF	-1.569431508	4.784122419	3.37E-47	1.26E-45
TBX2-AS1	-1.936985761	3.28784317	3.62E-47	1.35E-45
HMGB3	3.511709146	7.831634718	3.62E-47	1.35E-45
RFLNB	-1.363391494	4.607567273	3.87E-47	1.44E-45
FOSB	-3.238521775	6.810743387	4.47E-47	1.66E-45
HPS5	-1.089914011	4.568348773	4.68E-47	1.73E-45
STAC	-1.989823037	3.73394675	4.73E-47	1.75E-45
SLC44A2	-1.026011755	7.121382546	5.66E-47	2.09E-45
TIMP3	-1.871284061	4.026940043	6.35E-47	2.34E-45
PDIA4	1.788388301	8.853567586	7.74E-47	2.84E-45
CDC20	3.681164054	5.900305806	8.76E-47	3.21E-45
SNX22	-1.799953969	3.39335619	1.10E-46	4.03E-45
SBSPON	-2.291960025	3.339254149	1.35E-46	4.91E-45
EDN1	-2.035092667	5.884257507	1.63E-46	5.91E-45
CFP	-1.961694441	3.244346399	1.75E-46	6.36E-45
ALOX5AP	-1.934864225	6.75410324	1.76E-46	6.37E-45
TMEM150B	-1.804932544	3.779140216	2.00E-46	7.22E-45
GIMAP4	-1.485306653	5.91147474	2.26E-46	8.14E-45
TNS2	-1.457492838	5.377200515	2.35E-46	8.45E-45
RCC1	1.747637836	5.890676256	4.23E-46	1.51E-44
CNRIP1	-1.449837789	3.802187151	5.18E-46	1.85E-44
PLPP2	2.37169737	5.463783978	6.84E-46	2.44E-44
PCDHGC3	-1.525603517	4.057210145	9.23E-46	3.29E-44
ZFYVE9	-1.273495225	4.240698535	9.69E-46	3.44E-44
ANKS1A	-1.066243747	5.160565566	1.30E-45	4.62E-44
ANKRD29	-2.178790697	4.156480408	1.44E-45	5.07E-44
SLC12A4	-1.025625086	4.763351009	1.65E-45	5.83E-44
PTGER4	-1.524333534	4.342306513	1.79E-45	6.28E-44
UBE2C	4.126933721	6.653549901	2.24E-45	7.85E-44
GALNT18	-1.405123785	5.169061972	2.43E-45	8.52E-44
AGTPBP1	-1.153142939	4.314350385	3.52E-45	1.23E-43
GATA6	-1.83104683	4.338988418	3.57E-45	1.25E-43
OCIAD2	2.183690223	7.188581391	3.95E-45	1.37E-43
CYBRD1	-1.782888321	6.802032142	3.95E-45	1.37E-43
CRYAB	-1.954337212	4.401534034	4.98E-45	1.72E-43
APOBR	-1.628563488	4.584982337	5.58E-45	1.93E-43
LGR4	2.611497903	5.351069863	6.12E-45	2.11E-43
EML1	-1.64472867	3.536160709	6.69E-45	2.30E-43
GJA4	-1.486624654	4.656918988	1.04E-44	3.55E-43
SORBS3	-1.2093508	5.537467963	1.06E-44	3.62E-43
PPM1F	-1.247437825	4.120252761	1.13E-44	3.87E-43
IQCN	-2.195258741	3.237856473	1.36E-44	4.63E-43
SLC7A7	-1.453320098	5.038263782	1.40E-44	4.76E-43
SH3BP5	-1.403615258	4.125635145	1.66E-44	5.62E-43
NTN4	-1.626082804	5.795395467	1.84E-44	6.23E-43
PPP1R14BP3	2.030616497	6.760090939	1.95E-44	6.58E-43
RECK	-1.49162117	3.706514122	2.24E-44	7.55E-43
CCNB1	2.946174099	5.819174712	2.33E-44	7.85E-43
LIMCH1	-1.581398965	5.922621602	2.60E-44	8.74E-43
CXCL2	-2.326611703	6.870081113	2.80E-44	9.37E-43
PILRA	-1.502713558	4.778529189	2.84E-44	9.49E-43
MDK	3.061828981	8.811139333	3.30E-44	1.10E-42
CCRL2	-1.574559044	3.983387933	3.39E-44	1.13E-42
2-Mar	-1.486704364	4.924472133	4.24E-44	1.41E-42
SMAD7	-1.10944233	5.122276848	4.90E-44	1.62E-42
PCYOX1	-1.112795703	6.412257906	5.10E-44	1.69E-42
TBX5	-1.477243566	3.749774816	5.48E-44	1.81E-42
AC068870.2	-1.282455288	4.035877539	5.88E-44	1.94E-42
FPR1	-1.925124483	4.853770103	6.36E-44	2.09E-42
NEXN	-1.495955536	4.054301764	7.18E-44	2.35E-42
CD300LF	-1.770675671	4.530466855	7.86E-44	2.57E-42
CNOT11	1.13785217	6.562618657	1.05E-43	3.44E-42
AC131649.2	-2.346265878	3.244484475	1.79E-43	5.84E-42
NME1	2.179693107	5.973641966	1.80E-43	5.84E-42
CYP27A1	-1.769341927	6.541848109	1.94E-43	6.28E-42
FBP1	-1.666884686	7.943703369	2.26E-43	7.31E-42
CBLC	3.103493653	5.468363464	2.40E-43	7.75E-42
NTM	-2.107382274	4.004862644	2.41E-43	7.76E-42
TPX2	3.571750102	5.799899372	2.79E-43	8.98E-42
HACD4	-1.362073216	3.877114472	2.99E-43	9.60E-42
CRABP2	5.581509419	9.05397691	3.01E-43	9.65E-42
CCDC69	-1.496197529	5.384107702	3.56E-43	1.14E-41
PHACTR2	-1.427260075	4.274874671	4.02E-43	1.28E-41
SOCS2	-1.996209827	4.308899461	4.36E-43	1.39E-41
CAB39L	-1.360450634	3.946411518	4.95E-43	1.57E-41
PTPN1	-1.011825084	6.434663265	5.26E-43	1.66E-41
SPI1	-1.609814403	6.347616144	5.52E-43	1.74E-41
GMFG	-1.50665188	5.980955407	5.77E-43	1.82E-41
CFL2	-1.358028952	4.423747196	8.74E-43	2.74E-41
KLF10	-1.156611929	6.189056133	1.00E-42	3.13E-41
ZWINT	2.574639524	5.550427715	1.05E-42	3.29E-41
MYH10	-1.47031276	5.68485115	1.20E-42	3.73E-41
SCIMP	-1.4829287	3.782589528	1.32E-42	4.12E-41
CYGB	-1.243095458	4.634903211	2.28E-42	7.09E-41
SELPLG	-1.4666428	5.975805218	2.29E-42	7.11E-41
PLEKHO2	-1.208705013	5.7388481	3.55E-42	1.10E-40
EPCAM	1.619229757	9.173841469	3.73E-42	1.15E-40
CHIAP2	-3.359029369	3.274319386	3.84E-42	1.18E-40
GPA33	-2.825782201	3.370250224	3.97E-42	1.22E-40
NECTIN4	2.334159424	6.037200418	4.09E-42	1.25E-40
HMOX1	-1.757762349	6.819214567	4.88E-42	1.49E-40
IQANK1	2.265896499	5.474192935	6.56E-42	2.00E-40
PDLIM1	-1.083887474	7.861325676	9.34E-42	2.85E-40
BIRC5	3.540057832	5.308673347	9.57E-42	2.91E-40
RRAS	-1.395273281	7.312775245	1.04E-41	3.17E-40
ADCY4	-1.735459469	3.376844158	1.10E-41	3.34E-40
COL10A1	4.332856515	5.790670223	1.35E-41	4.08E-40
DOCK4	-1.44576531	4.051846183	1.41E-41	4.27E-40
KDELR3	2.21654312	6.489776957	1.58E-41	4.75E-40
FBLN5	-1.824485975	5.510711144	1.77E-41	5.31E-40
PAFAH1B3	2.18853794	6.408736009	1.77E-41	5.31E-40
AC116407.1	-1.905567055	3.581902354	2.03E-41	6.08E-40
AC245041.2	-2.416782902	3.276131523	2.23E-41	6.65E-40
MCOLN1	-1.02074322	4.857574031	2.62E-41	7.82E-40
TNFSF13	-1.228261775	5.304065039	3.40E-41	1.01E-39
BTK	-1.355756124	4.141025797	3.47E-41	1.03E-39
GPER1	-2.154826979	3.446979641	3.48E-41	1.03E-39
TMPRSS4	4.4819697	5.437656843	4.18E-41	1.24E-39
ZBTB4	-1.014643494	6.108502443	4.87E-41	1.44E-39
CA3	-2.09255655	3.530387844	5.65E-41	1.67E-39
FGFBP2	-2.846313232	3.299451101	6.14E-41	1.81E-39
PDGFB	-1.499283803	4.890060864	6.73E-41	1.98E-39
CHRDL1	-2.285946188	4.851938868	7.42E-41	2.18E-39
AP001972.5	-1.776638182	5.485212325	8.72E-41	2.55E-39
NPR3	-1.79693586	3.863266457	9.79E-41	2.86E-39
MME	-2.371689852	3.951945047	1.14E-40	3.33E-39
AC090559.1	-1.515632223	3.598322024	1.29E-40	3.76E-39
DAB2IP	-1.081145934	5.068827499	1.49E-40	4.31E-39
LMO7	-1.393769321	6.095102639	1.55E-40	4.46E-39
RRM2	3.136540825	5.3104157	1.72E-40	4.94E-39
IQGAP3	3.286455062	4.355865051	1.83E-40	5.25E-39
ATIC	1.22595819	6.405379285	2.22E-40	6.37E-39
KLF2	-1.753363229	5.760694155	2.49E-40	7.12E-39
RASGEF1B	-1.378616623	3.882246117	2.85E-40	8.14E-39
C11orf96	-1.849549826	5.789788759	3.12E-40	8.90E-39
TMEM184A	2.913297091	4.574959104	3.28E-40	9.34E-39
ADTRP	-2.024800569	3.449602758	3.75E-40	1.07E-38
ADAMTSL4	-1.807355342	4.532971591	3.76E-40	1.07E-38
F2RL3	-1.84619345	3.713694987	3.99E-40	1.13E-38
NUSAP1	2.510228723	5.265725721	4.53E-40	1.28E-38
FAM49A	-1.337048216	4.215725939	4.81E-40	1.36E-38
TNFRSF21	1.950987957	7.470171382	4.86E-40	1.37E-38
STOM	-1.234791801	8.312376857	5.35E-40	1.50E-38
AFAP1-AS1	5.448672634	5.299763823	5.76E-40	1.61E-38
TK1	2.644504116	6.745177984	8.27E-40	2.31E-38
SERPING1	-1.418497618	8.319531449	8.33E-40	2.33E-38
CCT3	1.358980868	8.049138487	8.54E-40	2.38E-38
FRY	-1.448820286	3.675618017	9.21E-40	2.56E-38
ANLN	3.632289205	4.971283148	9.77E-40	2.71E-38
NDRG4	-1.919771625	3.375639499	1.07E-39	2.97E-38
BCHE	-2.34563255	3.417628227	1.24E-39	3.43E-38
CDCA8	2.918565284	4.945787809	1.50E-39	4.16E-38
PROS1	-1.487496776	5.497014729	1.69E-39	4.66E-38
SOX4	1.687936152	7.060014733	1.89E-39	5.19E-38
MOCS1	-1.340209547	3.945042587	1.90E-39	5.22E-38
CTIF	-1.199213577	4.236518297	2.17E-39	5.94E-38
SPAG4	2.76639237	4.808084514	2.29E-39	6.26E-38
SLC27A3	-1.342554896	4.872902427	2.85E-39	7.77E-38
CEP55	3.124233913	4.828710008	3.05E-39	8.31E-38
UBASH3B	-1.553868564	3.621365954	4.51E-39	1.23E-37
SPP1	4.727708365	9.712569422	5.19E-39	1.41E-37
ZCCHC24	-1.042105219	4.725054142	5.59E-39	1.51E-37
FZD4	-1.594858154	4.53703122	6.52E-39	1.76E-37
PSAT1	3.419437015	5.545301439	6.66E-39	1.80E-37
PCOLCE2	-2.268393386	3.956352071	6.75E-39	1.82E-37
PTH1R	-1.833909766	3.292571849	8.56E-39	2.30E-37
CRTAC1	-2.61557734	5.513313267	1.03E-38	2.78E-37
ADGRL4	-1.279682892	4.586887243	1.12E-38	3.01E-37
HS6ST2	3.600297261	5.118194756	1.26E-38	3.37E-37
KIF20A	2.973652202	4.432842645	1.45E-38	3.87E-37
HIST1H2BD	2.597790231	6.338312825	2.25E-38	6.01E-37
SLC2A1	3.473642052	6.898159786	2.50E-38	6.65E-37
SLC15A3	-1.382702784	5.108725742	2.78E-38	7.40E-37
KIF2C	3.349955326	4.720895983	3.16E-38	8.39E-37
SYNPO2	-1.748573737	3.490614837	3.25E-38	8.61E-37
ABCG1	-1.406274023	4.970646235	3.64E-38	9.61E-37
ITIH5	-1.973872286	3.524366191	3.66E-38	9.67E-37
UBL3	-1.102743196	6.048787271	3.74E-38	9.84E-37
HOXA5	-1.581179723	4.185978006	3.83E-38	1.01E-36
NEK2	3.436818234	4.456310845	4.48E-38	1.18E-36
SPAG5	2.920408321	4.58888846	4.85E-38	1.27E-36
SAPCD2	3.368432679	4.283541561	5.25E-38	1.37E-36
GGCT	1.697040789	6.794140713	5.32E-38	1.39E-36
FUT2	2.978644673	4.737907599	6.85E-38	1.78E-36
C1orf115	-1.639428476	5.024837485	7.35E-38	1.91E-36
ZEB1	-1.343969441	4.037647486	7.70E-38	1.99E-36
HHIP	-2.748553695	3.760927608	7.70E-38	1.99E-36
SLCO2A1	-1.815553796	5.852989585	8.65E-38	2.23E-36
PGM5	-1.75639625	3.545206611	9.15E-38	2.35E-36
MYBL2	3.704176687	6.0124663	9.37E-38	2.41E-36
FCGR3B	-2.224596215	3.332852253	9.46E-38	2.43E-36
C20orf194	-1.22051147	3.988536137	9.84E-38	2.52E-36
CARD16	-1.316737232	4.540460581	1.02E-37	2.61E-36
PTPRM	-1.385760033	4.736882054	1.14E-37	2.92E-36
PALD1	-1.280573146	4.294048848	1.30E-37	3.32E-36
ITPRID2	-1.176193528	5.660657293	1.39E-37	3.54E-36
MCM4	2.218594436	5.572898915	1.60E-37	4.05E-36
MARCKSL1	1.86051698	8.545698704	1.62E-37	4.11E-36
EIF2AK1	1.006652398	7.171461985	1.92E-37	4.86E-36
KIF4A	3.446018949	4.313985861	2.03E-37	5.13E-36
KAT2A	1.641200878	5.95187122	2.48E-37	6.24E-36
CCNB2	2.92066843	4.840697657	2.60E-37	6.54E-36
RFX2	-1.596849043	3.606050407	2.63E-37	6.61E-36
KL	-2.228204667	3.26731583	2.77E-37	6.95E-36
HK3	-1.773260404	4.651117308	2.80E-37	7.01E-36
SPTBN2	2.403257538	4.635681418	3.58E-37	8.95E-36
CAMP	-2.460665498	3.274096685	3.65E-37	9.12E-36
NATD1	-1.158114631	4.148029324	3.78E-37	9.42E-36
PRKCQ	-1.464150132	3.583784842	3.91E-37	9.74E-36
CRIM1	-1.344420749	5.655997788	3.94E-37	9.79E-36
ARID5A	-1.118078014	4.996241357	4.85E-37	1.20E-35
MRAS	-1.104182298	4.206764902	5.65E-37	1.40E-35
PLK1	2.998227664	4.532998898	5.85E-37	1.45E-35
SLC35F2	1.854613999	5.410544773	6.22E-37	1.53E-35
RAB11FIP1	-1.431177793	5.704175522	7.01E-37	1.73E-35
MELK	3.349228348	4.472855993	1.08E-36	2.65E-35
TPPP3	-2.278306005	6.29187135	1.23E-36	3.02E-35
RECQL4	2.828954289	4.581864313	1.46E-36	3.59E-35
ARHGAP18	-1.144607429	5.585267994	1.47E-36	3.61E-35
FAM136A	1.158580824	5.770577061	1.82E-36	4.43E-35
ABCA3	-2.118053735	7.148192267	2.25E-36	5.49E-35
CTDSPL	-1.065216223	5.281223595	3.82E-36	9.28E-35
ADM2	3.062819765	4.194984069	4.49E-36	1.09E-34
PAPSS2	-1.479819592	6.427785	4.80E-36	1.16E-34
RMI2	2.240369937	4.576271439	5.14E-36	1.24E-34
SELENOP	-1.65736842	6.227634045	5.15E-36	1.24E-34
SCARA5	-2.478948649	3.556464724	5.33E-36	1.28E-34
NDRG2	-1.51485825	4.733692342	5.36E-36	1.29E-34
SLC50A1	1.762546789	7.267726949	5.50E-36	1.32E-34
LAMC3	-1.684973869	3.91759606	5.62E-36	1.35E-34
FLVCR2	-1.227663039	4.230651634	6.31E-36	1.51E-34
GPT2	3.24771482	5.338384572	6.69E-36	1.60E-34
PRKCH	-1.017340745	4.372918467	6.71E-36	1.60E-34
MYH11	-1.893531791	4.912409459	7.51E-36	1.79E-34
ZFP36	-1.780564184	8.98689087	9.79E-36	2.33E-34
SEC14L6	-2.021816547	3.845290591	1.00E-35	2.39E-34
ZBTB47	-1.069875032	4.25365942	1.15E-35	2.73E-34
C2orf40	-2.48621008	3.590724634	1.80E-35	4.23E-34
DLGAP5	3.36475433	4.363374222	1.91E-35	4.50E-34
SFXN1	1.487512483	4.704805007	1.93E-35	4.53E-34
JPT2	1.118629244	6.858652346	2.26E-35	5.30E-34
ABCC3	2.520176114	6.411764154	2.29E-35	5.36E-34
CCDC50	-1.016324159	4.730199793	2.37E-35	5.54E-34
TLR8	-1.666038326	3.750252886	2.48E-35	5.80E-34
MANF	1.351508828	7.052814944	2.83E-35	6.60E-34
RSPO4	-2.114434455	3.322333878	3.63E-35	8.44E-34
HRCT1	-1.71641069	3.65087086	3.86E-35	8.95E-34
FGFR2	-1.731485886	4.301715414	3.94E-35	9.12E-34
10-Sep	-1.001388833	5.808384179	4.28E-35	9.89E-34
CRY2	-1.152160263	5.074412428	4.35E-35	1.00E-33
CDC6	3.139655333	4.289764937	4.56E-35	1.05E-33
KPNA2	1.974495882	6.831590473	4.94E-35	1.14E-33
PDE5A	-1.529741128	3.874193801	5.14E-35	1.18E-33
CENPF	3.227623652	4.369825626	5.59E-35	1.28E-33
DUOXA1	-2.012667769	4.461192912	6.50E-35	1.49E-33
ASF1B	2.324638442	4.998546477	6.99E-35	1.60E-33
MEX3A	3.725717628	4.429400948	7.70E-35	1.76E-33
HPCAL1	-1.10761169	5.717092913	7.88E-35	1.80E-33
ADGRE5	-1.289689356	6.479471367	8.27E-35	1.88E-33
AURKB	3.184235457	4.664145433	8.29E-35	1.88E-33
SEC14L1	-1.011471173	5.111080309	8.30E-35	1.88E-33
FOXM1	3.208809258	4.84483331	8.36E-35	1.90E-33
FLAD1	1.37310252	5.594418328	8.65E-35	1.96E-33
HJURP	3.434994006	4.254199712	8.91E-35	2.01E-33
SFRP5	-2.598977382	3.268944262	1.04E-34	2.35E-33
IL1RL1	-2.790623701	3.76889658	1.10E-34	2.48E-33
PODXL2	3.229351191	6.303479875	1.17E-34	2.63E-33
TLR4	-1.510413081	4.405969738	1.20E-34	2.69E-33
ARRB1	-1.232633196	5.401241634	1.20E-34	2.69E-33
KIF11	2.584526927	4.538630816	1.20E-34	2.69E-33
PRICKLE2	-1.374547736	3.658558063	1.21E-34	2.70E-33
INKA1	-1.484029345	3.610312892	1.29E-34	2.89E-33
LAMB2	-1.032945397	6.596473295	1.33E-34	2.96E-33
GGTA1P	-1.325839907	3.737786199	1.35E-34	3.00E-33
GJB2	4.429796165	5.740816894	1.81E-34	4.02E-33
EPN3	2.780260881	4.242545806	1.95E-34	4.32E-33
EZH2	2.41128189	4.372747341	2.43E-34	5.35E-33
PROM2	2.572477358	5.654323266	2.60E-34	5.72E-33
ERO1A	2.057366139	6.690245741	2.88E-34	6.31E-33
TRAF4	1.330871228	6.356259068	2.90E-34	6.36E-33
GALNT7	1.688241854	5.392662523	3.10E-34	6.78E-33
UTRN	-1.33156089	5.167601451	3.51E-34	7.66E-33
PMP22	-1.22025304	6.602619271	3.71E-34	8.09E-33
SERINC2	2.016789364	7.448376196	3.80E-34	8.28E-33
MKI67	2.967473504	4.644965643	4.11E-34	8.94E-33
CCL24	-2.396708599	4.042938778	4.51E-34	9.80E-33
PREX1	-1.257806269	5.008644462	4.69E-34	1.02E-32
CCNA2	2.790947042	4.879088644	4.82E-34	1.04E-32
AC018755.4	-1.580561411	3.445417962	7.32E-34	1.58E-32
LEPR	-1.825143242	3.784873641	7.99E-34	1.72E-32
LIMD1	-1.114283757	4.605620073	8.62E-34	1.86E-32
FLT4	-1.339577376	3.86603203	1.03E-33	2.22E-32
COLEC12	-1.68968798	4.889386808	1.16E-33	2.49E-32
KAT2B	-1.093023158	4.385537136	1.17E-33	2.51E-32
CYR61	-1.618421974	8.215056482	1.24E-33	2.65E-32
MMP11	4.757710448	5.903213467	1.24E-33	2.66E-32
RASSF2	-1.221765805	4.871829902	1.42E-33	3.03E-32
NES	-1.605612621	5.386239157	1.52E-33	3.24E-32
PLLP	-1.558222593	4.304063996	1.56E-33	3.32E-32
TNS3	-1.07395923	5.78018312	1.64E-33	3.49E-32
ABHD6	-1.262006668	3.820421442	1.66E-33	3.51E-32
MRPL3	1.042376046	6.831451781	2.04E-33	4.32E-32
SERTAD1	-1.278107267	5.670067728	2.09E-33	4.42E-32
CDH13	-1.665904379	3.363237085	2.69E-33	5.68E-32
JPT1	1.661934983	7.209681224	2.82E-33	5.95E-32
AC004816.1	2.759684002	4.616297284	3.44E-33	7.24E-32
KCTD12	-1.329256669	6.340617426	3.49E-33	7.34E-32
FABP5	-1.81969354	5.197464092	3.51E-33	7.36E-32
EFEMP1	-1.589016084	6.892323552	3.55E-33	7.45E-32
MS4A2	-1.798723727	3.407904515	3.58E-33	7.49E-32
APOL3	-1.320995816	4.86869653	4.04E-33	8.44E-32
ARHGAP24	-1.31838312	3.703663266	4.54E-33	9.46E-32
SAMHD1	-1.163564919	6.634552961	4.64E-33	9.65E-32
SIRPA	-1.268877642	5.584738191	4.80E-33	9.97E-32
EP300-AS1	-1.627105799	3.492820798	5.22E-33	1.08E-31
GAB1	-1.256228224	3.928667306	5.52E-33	1.14E-31
BZW2	1.321435278	6.490554362	5.93E-33	1.22E-31
SLC15A2	-1.579775111	4.491921949	6.04E-33	1.25E-31
SLC25A10	2.102295045	4.764093241	6.26E-33	1.29E-31
AL133355.1	-1.301349721	3.738088643	6.77E-33	1.39E-31
CBX3	1.066098672	7.225206868	7.58E-33	1.56E-31
GPC3	-2.14284728	5.821613833	8.19E-33	1.68E-31
FAM167A	-1.942627814	4.062741632	8.28E-33	1.69E-31
CDCA5	2.831576533	4.619679557	8.48E-33	1.73E-31
NUF2	3.294530328	4.178057225	8.82E-33	1.80E-31
FERMT1	3.020542582	4.585026884	9.15E-33	1.86E-31
NEDD9	-1.577819856	5.963761857	1.01E-32	2.04E-31
SFXN4	1.36021687	5.634143315	1.03E-32	2.08E-31
PRC1	2.428171766	4.632895361	1.11E-32	2.26E-31
SOCS3	-1.516933294	7.827470997	1.28E-32	2.59E-31
NOSTRIN	-1.541304791	3.985292236	1.48E-32	2.99E-31
PLEK2	2.623396107	5.430508177	1.68E-32	3.39E-31
EGR1	-1.784855926	8.173050358	1.71E-32	3.46E-31
GINS1	2.808452458	4.190040095	1.81E-32	3.65E-31
AURKA	2.59460778	4.982966878	1.88E-32	3.79E-31
HMGA1	2.288106608	8.527145872	1.98E-32	3.97E-31
TMOD1	-1.646677766	3.32383365	2.12E-32	4.26E-31
KIF26B	2.791515965	4.032265528	2.37E-32	4.75E-31
BUB1B	3.042429122	4.070529846	2.42E-32	4.84E-31
HSD17B6	-2.262620878	5.709869654	2.44E-32	4.88E-31
INAVA	2.113691781	4.927560987	2.72E-32	5.42E-31
P2RY1	-1.5976721	3.325615545	3.33E-32	6.64E-31
SHC3	-1.634191351	3.324686352	3.56E-32	7.09E-31
PRELP	-1.616899741	5.869960085	3.74E-32	7.43E-31
PTTG1	2.304521075	5.440465083	3.80E-32	7.53E-31
XPR1	1.916101317	6.039565804	4.23E-32	8.38E-31
IGSF9	2.910598414	4.276546563	4.29E-32	8.47E-31
HSPD1	1.306740391	7.988900398	5.01E-32	9.90E-31
KIFC1	2.637658318	4.894891391	5.14E-32	1.01E-30
UHRF1	2.959682171	3.967852336	5.17E-32	1.02E-30
GAPDH	1.730827281	11.1801859	5.97E-32	1.17E-30
AC013457.1	-2.963107269	3.263936898	6.24E-32	1.23E-30
PCAT6	2.55682704	4.47199175	6.72E-32	1.32E-30
NR4A3	-2.180829727	4.045416746	7.09E-32	1.39E-30
PCLAF	2.659371099	4.366128488	7.09E-32	1.39E-30
CTGF	-1.581344277	8.330337689	7.11E-32	1.39E-30
ECT2	2.139327407	5.175548787	9.07E-32	1.77E-30
ANGPTL1	-2.070325888	3.329772574	9.51E-32	1.85E-30
TOX2	-1.539280473	3.884465069	9.72E-32	1.89E-30
TSPAN12	-1.287114703	5.747660164	1.26E-31	2.44E-30
P3H4	2.036292234	5.350387838	1.29E-31	2.49E-30
TEDC2	2.91104114	3.69112448	1.38E-31	2.67E-30
HYAL1	-1.984662291	4.887438942	1.42E-31	2.75E-30
DBNDD1	1.903752471	4.769020454	1.62E-31	3.12E-30
CP	3.64840276	7.432692674	1.79E-31	3.45E-30
TRAP1	1.139744932	5.413855205	1.79E-31	3.45E-30
FRMD4B	-1.064362649	4.132856069	1.88E-31	3.61E-30
SLC25A39	1.206057118	7.367597745	2.06E-31	3.95E-30
FGD3	-1.148367054	3.978924039	2.20E-31	4.21E-30
LINC00511	2.731678299	3.890548686	2.38E-31	4.56E-30
GUCY1A2	-1.794975742	3.248134713	2.49E-31	4.76E-30
GFOD1	-1.648979798	3.255361461	2.49E-31	4.76E-30
EHD2	-1.304371854	7.217268833	2.59E-31	4.93E-30
CACNA2D2	-2.393507436	5.638452644	2.73E-31	5.20E-30
SLCO2B1	-1.432322374	5.346528287	2.85E-31	5.42E-30
SYT7	3.292975849	5.361891372	3.18E-31	6.03E-30
IL20RA	-1.689826879	3.760752832	3.32E-31	6.29E-30
NCAPH	2.78367444	4.288045205	3.60E-31	6.81E-30
NPM3	1.676819839	6.398527363	4.02E-31	7.59E-30
COL1A1	2.997036139	9.898582463	4.11E-31	7.76E-30
SGMS2	-1.341878169	5.400696327	5.50E-31	1.03E-29
CDT1	2.60959938	4.446738492	5.50E-31	1.03E-29
DKC1	1.126751922	5.977072451	5.50E-31	1.03E-29
THBS2	2.883767287	6.785909453	5.92E-31	1.11E-29
IRAK1	1.194818333	7.167530889	6.38E-31	1.19E-29
GNL3	1.086479134	6.414868834	6.39E-31	1.19E-29
ARHGEF16	1.66552919	4.785386796	6.58E-31	1.23E-29
ST14	1.483746837	7.818297753	7.09E-31	1.32E-29
PDE2A	-1.649125572	3.264967071	8.14E-31	1.52E-29
TROAP	3.325626313	4.096667148	8.41E-31	1.56E-29
KCNN4	3.123902974	5.839440961	9.34E-31	1.74E-29
C1QA	-1.569087571	9.25766374	1.27E-30	2.36E-29
RTN1	-1.491676694	3.400079264	1.41E-30	2.61E-29
VASH1	-1.079672364	4.329602245	1.48E-30	2.74E-29
UNC5CL	2.882225967	4.451754116	1.53E-30	2.83E-29
CDK1	2.423834547	5.089329198	1.63E-30	3.01E-29
LIFR	-1.558200712	4.90234765	1.74E-30	3.20E-29
TM6SF1	-1.357073114	3.563539041	1.74E-30	3.20E-29
TYROBP	-1.51566746	8.388125842	1.74E-30	3.20E-29
LAD1	1.937939217	7.220623519	1.76E-30	3.24E-29
LPXN	-1.087803326	5.386006412	1.91E-30	3.50E-29
LINC01836	-1.591545523	3.457853038	1.96E-30	3.59E-29
CSTF2	1.077760642	5.244451	2.17E-30	3.96E-29
CLEC12A	-1.728870754	3.611454161	2.17E-30	3.97E-29
SLC39A11	1.312915159	5.515684678	2.30E-30	4.20E-29
CYP24A1	6.215916796	6.36781405	2.37E-30	4.33E-29
CENPU	2.317528496	4.542289767	2.43E-30	4.42E-29
ID4	-1.796497821	5.213314931	2.49E-30	4.52E-29
CDC45	2.893846077	4.161212208	2.51E-30	4.56E-29
TFB2M	1.197257612	5.568090069	2.63E-30	4.77E-29
PAK1	1.16832557	5.625716047	2.64E-30	4.77E-29
FEN1	1.593823624	5.589284748	2.94E-30	5.32E-29
SFTPA1	-2.817492373	12.41447721	3.66E-30	6.61E-29
FLRT3	-1.737025888	5.350944651	4.14E-30	7.46E-29
LMNB1	1.854916267	5.521850866	4.23E-30	7.62E-29
HMMR	2.806037307	4.196780464	4.87E-30	8.77E-29
NPNT	-1.774832299	5.844037163	5.16E-30	9.28E-29
KCNK3	-2.173215281	4.006979188	5.35E-30	9.61E-29
ST6GALNAC2	-1.50508901	3.823563622	5.36E-30	9.62E-29
CEACAM21	-1.536182931	3.577891872	5.56E-30	9.97E-29
PLEKHN1	2.735646315	3.847010692	5.60E-30	1.00E-28
RHBDL2	2.446716727	4.144150768	5.80E-30	1.04E-28
P4HB	1.102647387	9.597756942	5.94E-30	1.06E-28
KHDC4	1.431377905	5.216743123	6.08E-30	1.08E-28
DCN	-1.485395175	6.941083067	6.17E-30	1.10E-28
ENO1	1.224604192	10.56594339	6.39E-30	1.14E-28
NARF	1.215580862	5.123959111	6.85E-30	1.22E-28
N4BP2L1	-1.136583266	3.920567147	6.94E-30	1.23E-28
CD302	-1.315967917	4.387704341	7.03E-30	1.25E-28
PTGES	2.923670752	6.293719609	7.16E-30	1.27E-28
GNG11	-1.728760118	5.813310155	7.69E-30	1.36E-28
MNDA	-1.445075888	5.351604534	7.89E-30	1.39E-28
ILF2	1.057114475	8.357894762	8.02E-30	1.42E-28
TPSAB1	-1.784932349	5.483308251	8.13E-30	1.43E-28
ARRDC4	-1.175799951	4.737637845	9.39E-30	1.65E-28
CNN1	-1.522851518	4.52783	9.59E-30	1.69E-28
CENPA	3.192212207	4.034928482	9.99E-30	1.75E-28
LDHA	1.359291367	8.761567341	9.99E-30	1.75E-28
SNRPE	1.118184681	6.842912364	1.03E-29	1.81E-28
PTGDS	-1.778698532	6.828875141	1.08E-29	1.90E-28
B4GALT2	1.199119626	5.864063992	1.09E-29	1.90E-28
TCEAL2	-2.366225515	3.247036315	1.16E-29	2.03E-28
THEMIS2	-1.088523984	5.441782407	1.17E-29	2.03E-28
PPAT	1.857579617	4.209915393	1.28E-29	2.23E-28
LIPA	-1.279647221	6.953895156	1.33E-29	2.32E-28
ACOXL	-1.723809665	3.315261161	1.49E-29	2.59E-28
SLC52A2	1.415044772	6.562506025	1.52E-29	2.64E-28
STX1A	2.805393093	4.381559387	1.70E-29	2.94E-28
PIK3IP1	-1.036997802	5.843036893	1.86E-29	3.22E-28
PTPRH	4.071886307	4.124953269	1.92E-29	3.31E-28
GREM1	4.154657204	4.299170675	1.98E-29	3.43E-28
KRT80	2.454153254	5.690924561	2.10E-29	3.62E-28
MAGI2-AS3	-1.476661627	3.387741955	2.21E-29	3.81E-28
TMEM177	1.513612818	4.311220237	2.22E-29	3.83E-28
PFKP	2.134337067	6.81268753	2.51E-29	4.30E-28
WWTR1	-1.025894796	5.448538723	2.73E-29	4.69E-28
PKP3	1.53607932	6.193912004	2.76E-29	4.72E-28
MCM2	2.014193632	5.382975901	2.82E-29	4.81E-28
KIF18B	3.198051992	3.89642784	2.87E-29	4.90E-28
HECW2	-1.275642659	3.710971397	2.91E-29	4.96E-28
SCD5	-1.562941811	4.471143521	2.96E-29	5.05E-28
POLR2H	1.142478394	5.861211592	3.38E-29	5.75E-28
MTMR10	-1.099082894	3.973388398	3.58E-29	6.09E-28
MYLK	-1.22535178	4.542191948	3.82E-29	6.49E-28
SLC7A5	2.677707703	6.590920141	4.60E-29	7.80E-28
4-Sep	-1.480949297	3.381443973	4.71E-29	7.98E-28
STK39	1.553492698	5.750211763	4.77E-29	8.08E-28
VARS	1.161225884	6.20333476	5.13E-29	8.68E-28
KCNJ5	-1.773981252	3.516519344	5.24E-29	8.85E-28
TLCD1	1.756818205	5.871022439	5.33E-29	8.99E-28
CXCL16	-1.084705673	7.513742184	5.35E-29	9.01E-28
CYP4B1	-2.560679197	7.199407384	5.53E-29	9.32E-28
PPP1R14D	5.37401262	5.743940695	5.90E-29	9.93E-28
CD68	-1.554563112	3.419378736	6.38E-29	1.07E-27
PSMG3	1.523717404	6.186707103	6.47E-29	1.09E-27
PODXL	-1.101909505	5.591878838	7.12E-29	1.19E-27
TUBB6	-1.332544882	5.695675142	7.43E-29	1.24E-27
KCNAB2	-1.078410403	4.29440177	7.85E-29	1.31E-27
VIM	-1.194516857	9.094253225	8.45E-29	1.41E-27
CDCA7	2.768402692	4.779437484	8.64E-29	1.44E-27
EGR3	-1.719180382	3.750378928	8.76E-29	1.46E-27
LARGE2	2.394376785	5.363971048	9.81E-29	1.63E-27
NCKAP1L	-1.223800991	4.571464186	1.00E-28	1.67E-27
ARHGAP30	-1.14476556	5.103220281	1.03E-28	1.71E-27
KDELR2	1.006384687	8.277737221	1.10E-28	1.82E-27
ARHGEF37	-1.315420015	3.591480162	1.12E-28	1.86E-27
FBLN1	-1.42190247	6.466055302	1.23E-28	2.03E-27
NFAM1	-1.271225361	4.059818041	1.25E-28	2.06E-27
SPDEF	3.220519089	6.152114142	1.33E-28	2.20E-27
ALG1L	3.09883906	4.920736161	1.56E-28	2.57E-27
GPRIN2	-1.657103092	4.577446471	1.79E-28	2.95E-27
C1QB	-1.570363826	9.209279371	1.80E-28	2.97E-27
TTC28	-1.202589104	3.754771995	2.00E-28	3.29E-27
BOP1	1.68180353	5.86170645	2.17E-28	3.56E-27
LY86	-1.417253216	5.147365791	2.50E-28	4.10E-27
PPARG	-1.569784387	4.538919771	2.98E-28	4.87E-27
NDC80	2.848289105	4.05621714	3.06E-28	5.00E-27
PXDC1	-1.121806073	5.843357324	3.08E-28	5.02E-27
NCAPG	2.868391114	3.98872348	3.19E-28	5.20E-27
ESRP1	1.142249596	6.377412794	3.44E-28	5.61E-27
TIMELESS	1.691339519	4.968255613	4.79E-28	7.78E-27
BUB1	2.507965027	4.246610084	5.02E-28	8.14E-27
EFNA3	2.729756691	3.983375077	5.03E-28	8.16E-27
COL11A1	5.242727417	5.031498024	5.05E-28	8.17E-27
APLNR	-1.478162348	4.334985739	5.13E-28	8.30E-27
PHLDA2	2.29888773	6.679339712	5.15E-28	8.32E-27
COL3A1	2.57573454	9.981543055	6.77E-28	1.09E-26
ARL13B	-1.020319102	4.082217212	7.02E-28	1.13E-26
MYRF	-1.880496667	4.299270374	7.16E-28	1.15E-26
SGPL1	1.009877332	5.754914542	7.20E-28	1.16E-26
HSPE1	1.280876335	7.188614041	7.36E-28	1.18E-26
EVI2B	-1.245468499	5.714750415	7.59E-28	1.22E-26
ETS1	-1.178515721	5.972759261	8.16E-28	1.31E-26
FAM83A-AS1	4.450231309	3.974274909	9.25E-28	1.48E-26
MCM6	1.472888905	5.602779334	9.29E-28	1.48E-26
TUBB3	3.447815666	3.595197555	1.02E-27	1.62E-26
TPSB2	-1.90316463	5.579215369	1.04E-27	1.65E-26
SIGLEC14	-1.344263264	3.882594097	1.07E-27	1.70E-26
DUS1L	1.172346487	5.960837931	1.08E-27	1.72E-26
FKBP11	1.758692082	5.268627472	1.17E-27	1.85E-26
GTSE1	2.7077674	3.82715364	1.25E-27	1.98E-26
SSTR1	-2.181830524	3.406517863	1.26E-27	2.00E-26
MIR4653	2.898930873	4.083034524	1.30E-27	2.05E-26
FCN1	-1.714368012	4.070420532	1.30E-27	2.05E-26
ITPKC	-1.235273941	6.297646687	1.30E-27	2.05E-26
PBK	3.09047993	4.319079664	1.32E-27	2.09E-26
U62317.1	2.706084571	4.695842291	1.39E-27	2.18E-26
FGF14-AS2	-1.490746732	3.335165652	1.45E-27	2.27E-26
TYMS	1.87798291	5.174575634	1.57E-27	2.47E-26
MFSD2A	-1.608053092	5.656241859	1.69E-27	2.64E-26
CCL2	-1.560607943	6.56336406	1.93E-27	3.03E-26
DIXDC1	-1.204644722	3.723871567	1.96E-27	3.07E-26
NFIX	-1.435035714	5.730044798	2.16E-27	3.37E-26
ATF3	-1.729249023	5.940367451	2.19E-27	3.42E-26
HDGF	1.029441607	8.424648947	2.26E-27	3.52E-26
BMP2	-1.734645351	5.112637899	2.58E-27	4.02E-26
PTGIR	-1.339729241	3.501857917	3.03E-27	4.72E-26
TPPP	-1.630089636	4.276850643	3.17E-27	4.90E-26
GFPT1	1.171544105	6.203125255	3.20E-27	4.94E-26
EIF4E3	-1.060302205	3.984820776	3.24E-27	5.00E-26
GINS2	2.650266293	4.15522944	3.33E-27	5.13E-26
MSMO1	-1.08437602	6.737290161	3.37E-27	5.19E-26
DUSP8	-1.131985613	4.149643283	3.40E-27	5.24E-26
C11orf80	1.406651542	4.688879557	3.41E-27	5.24E-26
ANKRD22	2.67490941	5.314307911	3.51E-27	5.38E-26
CDKN3	2.715954766	4.463887828	3.86E-27	5.91E-26
ENPP2	-1.326417985	5.252592449	4.03E-27	6.17E-26
SFTPA2	-2.667852759	12.61140327	4.10E-27	6.28E-26
GCNT3	4.558695769	4.878784325	4.20E-27	6.42E-26
TMEM139	-1.884708319	3.973972447	4.22E-27	6.44E-26
EEF1A2	5.960797085	6.691945918	4.76E-27	7.25E-26
SCGB1A1	-3.320437375	10.48843973	5.01E-27	7.63E-26
MROH6	2.401429755	5.229980114	5.76E-27	8.74E-26
DUSP1	-1.560364747	9.269044704	6.47E-27	9.81E-26
Z98257.1	4.649518294	4.283303397	6.63E-27	1.00E-25
C12orf49	-1.020405633	5.534276803	7.18E-27	1.09E-25
PPIAP39	-1.360140422	3.648439614	7.19E-27	1.09E-25
SHMT2	1.463505035	6.278917825	7.59E-27	1.15E-25
STEAP1	2.771748746	5.728359068	7.92E-27	1.20E-25
MMP1	5.228876866	7.549262411	8.26E-27	1.25E-25
EMILIN2	-1.114342403	4.586565268	8.31E-27	1.25E-25
PHKA1	1.593555808	4.22604799	8.65E-27	1.30E-25
MYO19	1.586738017	4.180380371	9.64E-27	1.44E-25
E2F3	1.359472064	4.608665334	1.05E-26	1.57E-25
EXO1	3.032282681	3.754545319	1.11E-26	1.65E-25
P2RY14	-1.365207116	3.51732208	1.12E-26	1.66E-25
TRIP13	2.495975251	4.688644306	1.20E-26	1.79E-25
CBX4	1.06237496	5.73818672	1.22E-26	1.82E-25
SPINK1	6.675338761	8.586131484	1.28E-26	1.91E-25
HEYL	-1.044865801	4.679202181	1.31E-26	1.94E-25
DNAJC12	4.067264805	5.378913171	1.51E-26	2.24E-25
P2RY6	2.790226846	4.391434326	1.52E-26	2.25E-25
TDRKH	1.378508918	4.695766509	1.54E-26	2.28E-25
ARHGEF10	-1.049509149	4.023076292	1.57E-26	2.32E-25
SKA3	2.757772754	3.748061189	1.66E-26	2.44E-25
CLIC3	-1.836208183	6.153438956	1.73E-26	2.55E-25
LPL	-2.064942783	5.928049708	2.02E-26	2.96E-25
EXOC3L1	-1.25539591	3.609182606	2.30E-26	3.36E-25
SBK1	2.478505754	4.705839887	2.41E-26	3.52E-25
MYOZ1	-1.795156013	3.523049636	2.55E-26	3.73E-25
AC021016.2	-1.504453886	3.285823293	2.63E-26	3.84E-25
C9orf24	-2.498083752	4.171535568	2.65E-26	3.86E-25
CCT5	1.271197958	7.09042161	2.84E-26	4.13E-25
C1QTNF6	2.109619112	4.302240526	2.95E-26	4.30E-25
RBMS3	-1.436082716	3.688903998	3.23E-26	4.70E-25
WNT9A	-1.239900085	3.882778572	3.46E-26	5.02E-25
RILP	-1.019384118	4.860206938	4.19E-26	6.06E-25
PRKG1	-1.284575694	3.548293026	4.38E-26	6.33E-25
AATK	-1.723068718	3.821190256	4.45E-26	6.43E-25
AP001453.2	2.987341506	3.794132824	5.20E-26	7.49E-25
ARMCX1	-1.029018494	4.718231891	5.53E-26	7.94E-25
MYO1F	-1.051620474	4.374146222	5.54E-26	7.95E-25
LSAMP	-1.378357399	3.426898839	5.58E-26	8.01E-25
FHL2	2.235354192	5.173792308	5.64E-26	8.08E-25
FAM111B	2.561090893	4.012970878	5.82E-26	8.33E-25
HVCN1	-1.073043013	3.904949889	6.25E-26	8.93E-25
SAMD10	1.632760589	4.471946814	6.86E-26	9.79E-25
SECISBP2L	-1.308771064	5.335684544	6.93E-26	9.88E-25
ADAM8	2.069941309	5.652798542	7.09E-26	1.01E-24
P3H2	-1.909131047	4.884264081	7.14E-26	1.02E-24
E2F8	2.657822335	3.603150892	7.32E-26	1.04E-24
PEBP4	-2.56013091	6.521096143	7.35E-26	1.04E-24
TPBG	1.69162044	4.68766687	7.57E-26	1.07E-24
ZMYND15	-1.188326173	3.695596834	8.17E-26	1.16E-24
DAB2	-1.100429129	5.275150217	9.03E-26	1.28E-24
PKMYT1	2.598991478	3.752055108	9.12E-26	1.29E-24
FUT3	2.268380826	5.137064724	9.83E-26	1.39E-24
ATAD2	1.82871844	4.82118499	1.07E-25	1.52E-24
MTURN	-1.221383682	4.806463511	1.16E-25	1.64E-24
SPC24	2.432462588	3.979720891	1.29E-25	1.82E-24
KDM5B	1.081048827	5.231648557	1.31E-25	1.85E-24
BCL2L15	3.083223796	4.014594404	1.45E-25	2.03E-24
JAM3	-1.243976082	4.374721273	1.45E-25	2.04E-24
AC099850.3	2.276466991	4.665895068	1.46E-25	2.05E-24
PIK3R5	-1.167203202	3.751261515	1.58E-25	2.22E-24
MAP3K8	-1.077341736	4.719804035	1.64E-25	2.30E-24
PLCE1	-1.301987288	3.498008007	1.65E-25	2.31E-24
TARS2	1.027967301	5.237345984	1.66E-25	2.32E-24
ABLIM3	-1.422857632	3.97398881	1.70E-25	2.38E-24
H1F0	1.191387342	8.782881275	1.71E-25	2.38E-24
ZNF331	-1.159839823	4.19184759	1.78E-25	2.48E-24
MAOB	-1.533502039	4.958240391	1.79E-25	2.49E-24
PPFIBP1	-1.090571399	4.377549865	1.79E-25	2.49E-24
HSH2D	1.351978531	4.713587422	1.92E-25	2.66E-24
TTK	2.848584968	3.750747839	1.96E-25	2.71E-24
FANCI	1.891162029	4.214190269	1.98E-25	2.74E-24
FAM83D	2.198577186	4.638448557	2.15E-25	2.98E-24
GALNT14	3.324061183	4.362892738	2.22E-25	3.07E-24
AC021054.1	-1.034290906	4.30953778	2.32E-25	3.20E-24
NRROS	-1.099939551	4.083060651	2.37E-25	3.27E-24
TXNDC17	1.614897859	6.128509047	2.52E-25	3.47E-24
ALDH2	-1.20804495	6.509227205	2.67E-25	3.68E-24
ABHD11	1.399565219	6.224761851	2.68E-25	3.69E-24
CKAP2L	2.705186791	3.667699574	2.91E-25	4.00E-24
AC105942.1	-1.048548528	4.499958073	3.02E-25	4.14E-24
RAC3	2.281416178	5.181355792	3.57E-25	4.90E-24
UACA	-1.040467432	4.284234557	3.59E-25	4.92E-24
BCL9	1.304633796	4.985076636	3.64E-25	4.98E-24
ARHGAP23	-1.114333353	4.589776652	3.74E-25	5.12E-24
APLN	-1.660534737	4.485777681	3.86E-25	5.28E-24
JUNB	-1.158652381	8.492973342	3.88E-25	5.29E-24
GARS	1.061202134	6.763730526	4.00E-25	5.45E-24
TONSL	1.973237667	4.015259937	4.05E-25	5.52E-24
SULT1A1	-1.231649945	4.000115103	4.28E-25	5.83E-24
SULF1	2.498825844	6.025060112	4.30E-25	5.85E-24
ITPKA	4.486480726	4.749805449	4.47E-25	6.07E-24
NME4	1.388217565	6.384330567	5.30E-25	7.20E-24
ADCY9	-1.104843824	4.44286125	5.81E-25	7.89E-24
AL390719.1	2.502066272	3.873825741	6.24E-25	8.45E-24
DEPDC1B	2.966528563	3.661710255	6.59E-25	8.91E-24
DOCK11	-1.198800212	4.377709588	6.59E-25	8.91E-24
PRDX4	1.39773472	7.739841896	7.01E-25	9.47E-24
CEACAM1	2.044057045	5.285084267	7.13E-25	9.62E-24
MITF	-1.118655386	3.776346039	7.52E-25	1.01E-23
NDNF	-1.768949634	6.430733481	8.22E-25	1.11E-23
PC	1.675717284	4.741855011	8.28E-25	1.11E-23
CDH3	2.835627207	6.097971978	8.61E-25	1.16E-23
AF131215.5	-1.521322212	3.232280528	8.74E-25	1.17E-23
PITX1	3.945828321	4.314633877	9.97E-25	1.34E-23
KIF22	1.150211895	5.410267812	1.02E-24	1.37E-23
GAS7	-1.066624294	4.19507279	1.07E-24	1.43E-23
CELF2	-1.165375234	5.107433218	1.11E-24	1.49E-23
HYOU1	1.144799965	6.847715284	1.20E-24	1.60E-23
TACC3	1.637464845	4.945953787	1.28E-24	1.70E-23
MNX1-AS1	3.433932749	3.465218077	1.45E-24	1.93E-23
ASPM	3.08451215	3.680551642	1.46E-24	1.94E-23
SNHG1	1.538646609	5.262165884	1.52E-24	2.02E-23
ETV5	-1.099206407	5.238093619	1.56E-24	2.07E-23
CTSG	-1.867344984	3.354871514	1.61E-24	2.13E-23
RAD54L	2.748714324	3.623959231	1.63E-24	2.15E-23
DEPDC1	3.079268318	3.613146926	1.67E-24	2.20E-23
TMEM132A	1.95580901	4.968834197	1.71E-24	2.26E-23
CCNE1	2.999502774	4.151738441	1.78E-24	2.34E-23
NQO1	2.999554545	8.237916188	1.79E-24	2.36E-23
XDH	3.589567592	4.221751078	1.82E-24	2.39E-23
MND1	2.544281966	3.710462655	1.88E-24	2.47E-23
TMEM220	-1.28253821	3.50649969	1.91E-24	2.50E-23
FILIP1	-1.495127024	3.692823579	2.06E-24	2.70E-23
NRN1	-1.666668865	4.338412175	2.09E-24	2.73E-23
BTG2	-1.309268597	7.673235474	2.75E-24	3.59E-23
MAD2L1	2.383766463	4.104165782	2.76E-24	3.61E-23
TEF	-1.126694899	4.827563162	2.77E-24	3.62E-23
MMP13	5.581648652	5.380627662	2.87E-24	3.75E-23
PTX3	-2.01838296	3.630564499	2.93E-24	3.82E-23
COL5A2	2.192391117	6.613889241	3.04E-24	3.96E-23
NET1	1.383109237	7.08994531	3.08E-24	4.00E-23
C11orf97	-2.412935448	3.223762825	3.10E-24	4.03E-23
ARHGAP40	3.193766757	4.044239966	3.17E-24	4.12E-23
DONSON	1.451083545	4.330375924	3.24E-24	4.20E-23
RFC4	1.735156746	4.700229494	3.29E-24	4.25E-23
LRRC46	-1.909714646	3.862862682	3.34E-24	4.32E-23
CST1	5.80881468	6.28907381	3.39E-24	4.38E-23
GPI	1.117632778	7.049010371	3.39E-24	4.38E-23
ITGAL	-1.201369716	4.831584489	3.87E-24	4.98E-23
FOS	-1.614553413	8.61031555	4.75E-24	6.10E-23
LAPTM5	-1.165744933	8.455443778	4.83E-24	6.21E-23
DCAF13	1.323058411	4.689792098	4.88E-24	6.26E-23
CKS1B	1.718752126	5.523773712	5.09E-24	6.52E-23
DARS2	1.228297942	5.232588567	5.23E-24	6.69E-23
CCDC167	1.385917662	6.498218468	5.40E-24	6.91E-23
RUSC1	1.114223658	5.242893985	5.72E-24	7.30E-23
PGM2L1	1.839411181	4.471661145	5.84E-24	7.45E-23
LBH	-1.026573018	6.866917414	6.19E-24	7.89E-23
TSTA3	1.375364742	6.71507938	6.30E-24	8.01E-23
NAT9	1.030904258	5.156510009	6.31E-24	8.01E-23
FCER1G	-1.243413632	7.726247377	6.44E-24	8.18E-23
STYK1	2.291879014	3.899223837	6.71E-24	8.50E-23
TIMP1	1.5000219	9.932457135	7.03E-24	8.90E-23
KIF23	2.365067137	3.94341609	7.08E-24	8.96E-23
SFTPD	-2.249014315	9.469965148	7.14E-24	9.03E-23
HCK	-1.311845229	5.616850082	7.15E-24	9.04E-23
FBXO32	2.117134187	5.124337176	7.27E-24	9.18E-23
GPRIN1	2.419866637	3.802431855	7.62E-24	9.60E-23
CCNF	1.785170353	3.992400619	7.97E-24	1.00E-22
HSPB7	-1.394564436	3.424234211	8.07E-24	1.02E-22
C15orf48	3.067775397	7.226807266	8.70E-24	1.09E-22
CPA3	-1.724657981	5.933080244	8.99E-24	1.13E-22
LILRB3	-1.315655777	3.42704438	8.99E-24	1.13E-22
PRR11	2.171043394	4.310753605	9.92E-24	1.24E-22
C19orf48	1.41742077	5.609627685	1.03E-23	1.29E-22
MMP12	3.803679918	6.030774502	1.05E-23	1.31E-22
CDCA3	2.629359628	3.632525246	1.06E-23	1.32E-22
ORC6	2.528381316	3.562528082	1.12E-23	1.40E-22
VSTM4	-1.174107838	3.807630074	1.16E-23	1.44E-22
TBRG4	1.056597697	5.360761409	1.23E-23	1.53E-22
TMEM45B	1.838307967	6.072029563	1.26E-23	1.57E-22
RPL39L	2.310421214	5.725063079	1.28E-23	1.59E-22
RHBDL1	2.733917	3.883844977	1.33E-23	1.64E-22
AKAP13	-1.026184159	5.332700899	1.34E-23	1.66E-22
ALG3	1.085554577	5.81609992	1.41E-23	1.75E-22
DSP	2.264552528	6.924781662	1.52E-23	1.88E-22
NMU	4.022768891	4.570188468	1.53E-23	1.88E-22
SLC16A11	-1.598453239	3.445844844	1.53E-23	1.88E-22
NIPSNAP1	1.097840559	6.491397566	1.53E-23	1.89E-22
PVT1	2.449977634	3.89174319	1.54E-23	1.89E-22
IGHG4	3.684605033	10.03743916	1.58E-23	1.95E-22
B3GALNT1	-1.278701456	4.289072427	1.59E-23	1.96E-22
SGK1	-1.215675963	5.554219005	1.61E-23	1.97E-22
CXCL12	-1.271333187	4.874419703	1.82E-23	2.23E-22
TMPRSS11E	5.219160862	4.704887147	1.94E-23	2.38E-22
LGSN	3.932584277	4.158664441	2.00E-23	2.44E-22
EPHA10	2.803596767	3.426365199	2.01E-23	2.45E-22
IL18R1	-1.442770862	3.46712665	2.10E-23	2.56E-22
ZNF692	1.523957105	4.882500005	2.10E-23	2.56E-22
MAGI1	-1.044293	3.872399491	2.14E-23	2.60E-22
AC080037.1	3.66079446	3.606151193	2.22E-23	2.70E-22
MID1IP1	-1.021735535	6.225857401	2.69E-23	3.27E-22
PKIG	-1.174447629	5.937665354	2.73E-23	3.32E-22
ECM2	-1.195452043	3.900704596	3.06E-23	3.71E-22
NCAPG2	1.733616471	4.341232445	3.22E-23	3.90E-22
PIAS3	1.043547558	5.49928057	3.38E-23	4.09E-22
CEACAM5	4.794659914	9.390491852	3.49E-23	4.22E-22
AC079467.1	-2.117427016	3.562997376	3.54E-23	4.28E-22
GNPNAT1	1.473327874	5.299089924	3.65E-23	4.40E-22
PDCD2L	1.445560572	4.65226834	3.67E-23	4.43E-22
MYO16-AS1	-2.376967902	3.294243279	3.76E-23	4.53E-22
INSIG1	-1.008758095	5.866375756	4.10E-23	4.93E-22
SNTN	-2.160488696	3.398214315	4.18E-23	5.02E-22
H2AFX	1.302931017	6.512000269	4.30E-23	5.17E-22
DERL3	2.14585666	5.296555222	4.37E-23	5.25E-22
OGN	-2.102051048	3.94522192	4.42E-23	5.30E-22
S100P	4.966987485	9.17149897	4.45E-23	5.34E-22
VPS9D1-AS1	2.501516336	3.93939172	4.53E-23	5.42E-22
MCM10	2.847914558	3.538761929	4.67E-23	5.59E-22
NSUN2	1.032513448	6.039402627	4.84E-23	5.79E-22
AC130371.2	-1.419501278	3.291478373	5.15E-23	6.15E-22
ORC1	2.430506426	3.758829994	6.50E-23	7.74E-22
PLXNB3	2.926378877	3.997680098	6.54E-23	7.79E-22
PDIA6	1.046792785	7.871645708	6.81E-23	8.11E-22
MIS18A	1.245368913	4.898511916	7.21E-23	8.57E-22
TPI1	1.125324976	9.354477875	7.28E-23	8.66E-22
ID3	-1.174717541	6.552765716	7.68E-23	9.12E-22
FUT8	1.46118444	5.214767287	7.79E-23	9.24E-22
RASAL1	3.184227474	3.69809332	8.50E-23	1.01E-21
ZFPM2-AS1	3.542604776	3.52207891	8.99E-23	1.06E-21
RASGRF1	-1.982004815	3.796619844	9.01E-23	1.07E-21
ALDOA	1.18829422	9.480193985	9.16E-23	1.08E-21
CDC25C	2.810634126	3.431638091	9.20E-23	1.09E-21
ZNF217	1.34118259	5.755159337	9.40E-23	1.11E-21
AL121949.1	3.899759534	4.557831957	9.82E-23	1.16E-21
PPIF	1.069355626	6.307702084	1.07E-22	1.26E-21
TUBA4B	-2.216656136	3.379535281	1.13E-22	1.32E-21
C17orf53	2.396853839	3.712414514	1.19E-22	1.40E-21
PABPC1L	2.009133516	4.798081507	1.26E-22	1.47E-21
CLDN12	1.214709675	5.379768619	1.29E-22	1.51E-21
EPHX3	2.173666489	5.085476138	1.31E-22	1.53E-21
AL445524.1	2.599529771	4.864823049	1.45E-22	1.69E-21
SEMA4B	1.571295477	6.605570957	1.45E-22	1.69E-21
GPRC5A	-1.349430289	8.100163239	1.53E-22	1.79E-21
C2CD4A	3.642111847	4.358156058	1.57E-22	1.82E-21
VMP1	1.337983381	7.100136188	1.65E-22	1.91E-21
ZMYND10	-1.970891459	3.91452824	1.72E-22	1.99E-21
KNTC1	1.98189969	3.87292686	1.75E-22	2.03E-21
TUBG1	1.15186263	6.013485705	1.79E-22	2.07E-21
ARHGEF19	1.541974897	5.241066987	1.86E-22	2.15E-21
LST1	-1.349348967	5.159690493	1.89E-22	2.18E-21
USP30-AS1	-1.233041828	3.673164438	2.06E-22	2.38E-21
PLAU	2.598635527	7.683273837	2.06E-22	2.38E-21
BRIX1	1.225356579	5.114555913	2.07E-22	2.38E-21
BAIAP2L1	1.228485756	6.07227422	2.12E-22	2.44E-21
C1orf194	-2.208419854	3.916242942	2.15E-22	2.47E-21
RALGPS2	1.593315136	4.198458287	2.21E-22	2.54E-21
CHAF1B	1.806880574	3.843732234	2.22E-22	2.55E-21
IGHG1	3.054977726	11.77516062	2.29E-22	2.63E-21
MB	3.046127686	4.334048304	2.51E-22	2.88E-21
GYG2	2.048500399	4.083177786	2.54E-22	2.92E-21
SERPINH1	1.087580542	7.565824982	2.65E-22	3.03E-21
SMPDL3B	1.889353418	6.398169038	2.67E-22	3.06E-21
DTYMK	1.252091225	5.562397598	2.68E-22	3.06E-21
TLCD2	-1.044544705	3.902682605	2.68E-22	3.06E-21
WFDC3	3.517695909	4.353803284	2.76E-22	3.15E-21
PABPC1	1.073976375	10.02146533	2.82E-22	3.21E-21
CHEK1	2.069104144	3.848188548	2.99E-22	3.41E-21
SHCBP1	2.098183072	3.828162077	3.00E-22	3.42E-21
CLEC4E	-1.594130882	3.680545597	3.08E-22	3.50E-21
DYNLRB2	-1.967870168	3.296865493	3.15E-22	3.59E-21
NFATC1	-1.104517841	3.692708103	3.21E-22	3.65E-21
SRPX2	2.30334272	5.511046644	3.22E-22	3.66E-21
COL5A1	2.003422066	6.589470809	3.26E-22	3.71E-21
AP1S1	1.122710306	7.000440282	3.32E-22	3.76E-21
CX3CR1	-1.522020165	3.514518113	3.35E-22	3.80E-21
LSR	1.375433758	8.103318339	3.48E-22	3.94E-21
UQCC2	1.432936239	5.137497069	3.52E-22	3.98E-21
HDHD3	1.155545451	5.663760981	3.53E-22	4.00E-21
C7	-1.853298692	6.218153511	3.67E-22	4.15E-21
MRGBP	1.109873731	5.112834237	3.93E-22	4.43E-21
TTYH3	1.334187144	6.420865351	3.93E-22	4.44E-21
ATAD3A	1.167412005	5.05713511	3.97E-22	4.48E-21
AC025580.1	3.704477624	4.49709324	4.13E-22	4.66E-21
TNFRSF18	2.485803484	4.636529601	4.49E-22	5.05E-21
LRRK2	-1.93572249	5.297791623	4.56E-22	5.12E-21
RHOV	3.522194079	5.960248996	5.42E-22	6.08E-21
B4GALNT4	3.788887077	3.982105099	5.48E-22	6.13E-21
PRR36	2.075499399	4.435494213	5.82E-22	6.51E-21
LINC01614	3.229388157	3.953949868	6.28E-22	7.02E-21
LAPTM4B	1.471196961	8.428663363	6.30E-22	7.04E-21
TMEM74B	-1.400639365	3.387039141	6.37E-22	7.11E-21
ZEB2	-1.241340829	3.877061562	6.48E-22	7.23E-21
ADCK5	1.544235134	4.446608616	6.66E-22	7.42E-21
PUS7	1.261345493	4.515036879	6.73E-22	7.50E-21
PIMREG	2.738196648	3.756232378	6.82E-22	7.59E-21
NCF1	-1.253834095	3.541015959	7.48E-22	8.32E-21
SIX4	1.831337883	3.904571307	7.79E-22	8.66E-21
FHDC1	-1.057860384	4.298278848	7.85E-22	8.71E-21
CKAP4	1.060582899	7.094955656	7.86E-22	8.72E-21
ZDHHC9	1.266485337	6.985657705	7.92E-22	8.78E-21
PHLDB2	-1.349542183	3.920229076	8.37E-22	9.26E-21
RHPN1	1.836638142	5.054569892	8.54E-22	9.45E-21
MANEAL	1.816834979	4.719037369	9.56E-22	1.06E-20
STIL	2.249066669	3.580569236	9.65E-22	1.07E-20
CILP2	3.034367318	3.922129504	9.75E-22	1.08E-20
SRD5A3	1.615483459	5.991989912	9.83E-22	1.08E-20
LINC02014	2.824170142	3.358391182	1.04E-21	1.15E-20
PYCR3	1.35539941	4.862565583	1.07E-21	1.18E-20
AL450992.2	1.900109022	5.210998907	1.12E-21	1.23E-20
EGLN3	2.908895141	5.116442397	1.17E-21	1.29E-20
METTL7B	2.556169635	5.339018201	1.23E-21	1.35E-20
CA9	4.926377325	5.402525448	1.23E-21	1.35E-20
NR4A1	-1.708344208	6.154696058	1.25E-21	1.37E-20
CDKN2B	-1.276873266	4.907588061	1.27E-21	1.39E-20
CXCL3	-1.670579407	4.154840349	1.33E-21	1.45E-20
CD33	-1.348108683	3.309736429	1.43E-21	1.56E-20
SLC31A2	-1.357561834	3.293828421	1.49E-21	1.63E-20
MTHFD2	1.495071809	5.952196985	1.51E-21	1.65E-20
SSR4	1.333876195	7.80253858	1.65E-21	1.80E-20
FER1L4	3.209106386	3.663834825	1.75E-21	1.90E-20
NKD2	-1.202165229	4.274136961	1.75E-21	1.90E-20
SKA1	2.587583945	3.641688117	1.86E-21	2.02E-20
MSTO1	1.415089962	4.166040748	1.87E-21	2.02E-20
NLN	1.356318485	4.13430092	1.95E-21	2.12E-20
ADAM12	2.818055216	3.950983226	1.96E-21	2.13E-20
LRRC20	1.169179055	5.047645865	2.11E-21	2.27E-20
TOX3	2.664598527	4.53499683	2.38E-21	2.56E-20
CFAP52	-2.040907723	3.265224704	2.49E-21	2.68E-20
SUSD2	-2.054928399	7.256557932	2.60E-21	2.80E-20
AC104083.1	-1.022365983	4.722751999	2.60E-21	2.80E-20
SNX25	-1.145969103	5.137056267	2.91E-21	3.13E-20
DPT	-1.498203053	5.811048819	2.98E-21	3.19E-20
RTN4RL2	2.76414465	4.65423824	3.07E-21	3.29E-20
IGHGP	2.775975103	7.851951147	3.11E-21	3.33E-20
BYSL	1.206735888	5.432766621	3.33E-21	3.55E-20
INTS8	1.158198952	4.643032322	3.42E-21	3.64E-20
JUN	-1.070779783	7.79334592	3.48E-21	3.70E-20
MIR23A	-1.869609224	3.48231899	3.53E-21	3.76E-20
ARAP2	-1.08681234	3.929498938	3.60E-21	3.83E-20
CD37	-1.149736418	5.191729125	3.62E-21	3.84E-20
ETS2	-1.018613242	7.159047277	3.73E-21	3.96E-20
DTL	1.758427501	4.057876921	3.75E-21	3.98E-20
FAM183A	-1.961003955	4.378130039	3.76E-21	3.99E-20
FIGNL1	1.564218326	4.137782656	3.82E-21	4.05E-20
SEMA3B	-1.613800694	4.969487877	4.28E-21	4.53E-20
IGFBP3	2.160361533	7.942955156	4.29E-21	4.53E-20
GABARAPL1	-1.021098894	6.090668612	4.30E-21	4.55E-20
F10	-1.487793832	3.533290708	4.33E-21	4.57E-20
CPB2	-2.646939937	4.723046047	4.41E-21	4.66E-20
KIF14	2.84610605	3.406559956	4.47E-21	4.71E-20
SMIM22	1.853583002	6.395112071	4.49E-21	4.72E-20
AOC1	4.529105517	5.25139194	4.56E-21	4.80E-20
RSPH1	-1.815101268	4.072492146	4.91E-21	5.16E-20
TNFAIP8L3	-1.155683291	3.727442739	4.98E-21	5.23E-20
TFAP2A	2.998365439	3.626229983	5.00E-21	5.25E-20
MRM1	1.194539465	4.400779724	5.04E-21	5.29E-20
CABYR	3.857228134	4.140238944	5.19E-21	5.45E-20
HGH1	1.119985499	5.513895215	5.25E-21	5.49E-20
AIMP2	1.040825318	5.476613827	5.26E-21	5.51E-20
TMEM62	1.033164281	5.2136096	5.80E-21	6.06E-20
SRM	1.009167516	6.805959275	5.82E-21	6.08E-20
B3GNT6	4.788976821	4.738085079	6.33E-21	6.60E-20
APOC1	-1.478380616	8.316709837	6.41E-21	6.68E-20
C8B	-2.422171099	3.444926353	6.43E-21	6.70E-20
DNAJB4	-1.134649796	4.599279274	6.57E-21	6.83E-20
AC245297.1	-1.226128125	3.778244453	6.81E-21	7.07E-20
POC1A	1.518602916	4.297701918	7.18E-21	7.45E-20
PDCD6	1.06785465	5.621574183	7.27E-21	7.54E-20
CDCA4	1.436034046	4.979144553	7.49E-21	7.76E-20
CREB3L4	1.348703346	5.098293342	7.59E-21	7.86E-20
ESPL1	2.566058367	3.527224229	7.64E-21	7.91E-20
CNFN	2.53319642	4.264477639	7.65E-21	7.91E-20
AK4	2.381683241	4.118803322	7.74E-21	8.00E-20
MYEOV	4.860219334	4.479679273	8.02E-21	8.27E-20
FEZF1-AS1	4.105376357	3.768981843	8.35E-21	8.60E-20
SIGLEC1	-1.259348816	4.413324656	8.61E-21	8.86E-20
GOLGA7B	2.492142284	4.234369133	8.69E-21	8.94E-20
AMIGO1	-1.032552724	3.786882201	8.81E-21	9.06E-20
SCARF1	-1.123904111	4.337447895	9.64E-21	9.88E-20
LRRC25	-1.07259671	4.428021167	9.89E-21	1.01E-19
TEKT1	-2.279548397	3.488794863	1.02E-20	1.04E-19
SPC25	2.108021641	3.855947351	1.07E-20	1.09E-19
XRCC2	2.583929322	3.419736444	1.07E-20	1.09E-19
ICA1	1.137917938	5.227286691	1.09E-20	1.11E-19
MATN3	-1.530193026	4.239767873	1.09E-20	1.11E-19
AL355338.1	1.646735098	4.65573919	1.11E-20	1.13E-19
CASP17P	-1.371796052	3.267444288	1.11E-20	1.14E-19
TSPAN7	-1.787351213	5.285483788	1.17E-20	1.19E-19
AC013264.1	-2.019235238	3.747635877	1.19E-20	1.21E-19
AGR2	2.451397715	9.312931356	1.23E-20	1.25E-19
SLA	-1.08687805	4.506241911	1.25E-20	1.27E-19
ASNS	1.649672024	5.138982565	1.26E-20	1.28E-19
GPX2	5.745161776	7.786486714	1.33E-20	1.35E-19
SLC29A4	2.87596715	4.403432447	1.34E-20	1.36E-19
C1orf21	-1.058836483	4.293310841	1.38E-20	1.39E-19
TUBA1A	-1.095996093	7.313396251	1.42E-20	1.43E-19
SLC25A13	1.065819876	5.248314275	1.49E-20	1.51E-19
MRPL15	1.124516015	7.183524781	1.68E-20	1.70E-19
PCNA	1.124573923	7.620162814	1.81E-20	1.82E-19
MAP6	-1.369879289	3.388278443	1.81E-20	1.83E-19
CCBE1	-1.923245205	3.532196708	1.91E-20	1.92E-19
ITGA11	2.602323713	4.23633172	2.02E-20	2.03E-19
GCHFR	-1.039794633	4.632075747	2.06E-20	2.06E-19
FAM216B	-2.323157033	3.852011718	2.07E-20	2.08E-19
GIPC2	-1.618200001	3.23007823	2.09E-20	2.09E-19
SLFN13	1.529323392	4.447605163	2.11E-20	2.11E-19
ARHGAP29	-1.10220261	4.281415075	2.23E-20	2.22E-19
RAD51AP1	1.974647023	4.2071343	2.32E-20	2.31E-19
SPATS2	1.159659095	4.455256869	2.42E-20	2.41E-19
GMNN	1.337974045	4.904297195	2.43E-20	2.42E-19
SYT12	4.067425725	3.911022711	2.59E-20	2.58E-19
IKBKE	1.103447033	4.512388589	2.60E-20	2.59E-19
XPO5	1.026557356	4.866300558	2.63E-20	2.61E-19
AQP9	-1.521233009	4.521590476	2.68E-20	2.66E-19
CHPF	1.233847012	7.22300189	2.80E-20	2.77E-19
PANX2	2.354126826	4.504908077	2.82E-20	2.78E-19
IGKV3-15	2.744182125	8.879610608	2.88E-20	2.84E-19
SOX12	1.318971312	4.842903569	2.97E-20	2.93E-19
POLE2	2.101720967	3.710168787	2.97E-20	2.93E-19
CPAMD8	-1.582293675	4.117691937	3.04E-20	2.99E-19
DECR2	1.270433812	4.550425767	3.04E-20	2.99E-19
NUP155	1.34262291	4.697838586	3.07E-20	3.02E-19
LPGAT1	1.107566179	5.514650722	3.26E-20	3.20E-19
AL355312.3	2.556319774	5.043762192	3.31E-20	3.25E-19
MRPL24	1.0723455	6.958661235	3.33E-20	3.26E-19
PTGFRN	1.179140603	5.707995978	3.33E-20	3.26E-19
GBP4	-1.297289624	5.487173475	3.40E-20	3.33E-19
MRGPRF	-1.169687464	3.80918389	3.56E-20	3.48E-19
CPNE7	2.795163326	3.878820412	3.59E-20	3.50E-19
FBXL19	1.157748229	4.656041278	3.60E-20	3.51E-19
ZBTB16	-1.963942154	3.39408323	3.62E-20	3.52E-19
CDC42EP2	-1.047522505	4.769310618	3.78E-20	3.68E-19
RAD51	1.996682273	3.729370384	3.85E-20	3.74E-19
DSG2	1.488210725	6.80162545	3.85E-20	3.74E-19
CDCA2	2.460113015	3.471065529	3.91E-20	3.79E-19
ABCA12	3.429498325	3.420567598	3.96E-20	3.84E-19
NFKBIA	-1.000910864	8.512593463	4.04E-20	3.92E-19
HNF4G	2.83303993	3.574299244	4.16E-20	4.02E-19
AC245041.1	-2.065179013	3.321813345	4.18E-20	4.04E-19
LYPD1	3.379458005	3.779929777	4.25E-20	4.11E-19
TSPAN6	1.120627687	5.746185967	4.36E-20	4.21E-19
LINC00857	1.997972136	3.602268877	4.43E-20	4.27E-19
BARX2	3.359910294	3.986457631	4.58E-20	4.41E-19
RGS17	2.898173684	3.47794725	4.94E-20	4.75E-19
SLC5A6	1.112540953	4.73319033	5.00E-20	4.80E-19
PTPRO	-1.32022525	3.286626424	5.26E-20	5.05E-19
STAC3	-1.004119649	3.793688087	5.73E-20	5.50E-19
HMBS	1.144548053	4.81126919	5.97E-20	5.73E-19
MORN5	-2.21799514	3.628010705	6.30E-20	6.04E-19
TMEM63C	3.196196043	3.611510717	6.61E-20	6.33E-19
PFDN6	1.023531381	5.53727181	6.65E-20	6.36E-19
YDJC	1.233365488	5.543832756	6.83E-20	6.53E-19
ADAM28	2.031712475	4.132038763	6.91E-20	6.61E-19
PPIL1	1.030997176	6.198010519	6.92E-20	6.61E-19
PPP1R35	1.257352953	5.784926973	6.93E-20	6.61E-19
FAP	2.099528206	4.030348354	7.40E-20	7.05E-19
SPRY4	-1.133599535	5.458126098	7.47E-20	7.12E-19
CADM1	-1.373301569	5.361921868	7.70E-20	7.33E-19
SIX1	2.279323367	4.473781553	7.84E-20	7.46E-19
FERMT3	-1.049743075	5.689873215	8.05E-20	7.65E-19
FRMD5	2.68319165	3.327307166	8.75E-20	8.31E-19
CERCAM	1.423524249	5.176269774	8.81E-20	8.36E-19
DDO	-1.237958905	3.470856038	9.04E-20	8.57E-19
WISP1	2.075617587	4.116910123	9.04E-20	8.57E-19
PPP1R32	-1.457237827	3.379147116	9.44E-20	8.94E-19
CCT6A	1.122562873	7.602792319	9.47E-20	8.96E-19
AC009065.2	3.118573649	3.899028954	9.48E-20	8.96E-19
PAEP	7.153199215	7.537981561	9.76E-20	9.22E-19
BLACAT1	2.422821575	3.522320217	9.94E-20	9.38E-19
SRPX	-1.599224417	4.70559904	1.04E-19	9.78E-19
CALU	1.026642021	7.69453771	1.05E-19	9.86E-19
ZNF239	1.597230339	3.820069143	1.18E-19	1.11E-18
SYNJ2	1.447467417	3.963794083	1.21E-19	1.14E-18
IGKC	2.597228672	12.36196001	1.25E-19	1.17E-18
SNHG3	1.512364429	4.916077306	1.27E-19	1.19E-18
FAM83H	1.190880497	6.337461581	1.29E-19	1.21E-18
AC009065.5	3.216214377	3.951293122	1.31E-19	1.23E-18
SDC2	-1.115857287	5.509080058	1.34E-19	1.25E-18
MCM7	1.285376959	6.578684778	1.36E-19	1.28E-18
BIK	1.901739064	4.906799519	1.40E-19	1.31E-18
IGKV4-1	2.859922311	10.6959373	1.44E-19	1.35E-18
AKR7A3	4.212430402	4.524132339	1.46E-19	1.36E-18
CENPM	1.684608728	4.386535219	1.49E-19	1.40E-18
CNPY2	1.002100915	5.386883342	1.50E-19	1.40E-18
LINC01963	-1.155656617	3.511825848	1.50E-19	1.40E-18
METTL1	1.351117968	5.185610535	1.52E-19	1.41E-18
PLAGL1	-1.1300593	3.717884123	1.54E-19	1.44E-18
CABCOCO1	-1.745088872	3.515676624	1.56E-19	1.45E-18
COBL	-1.082247859	3.872624731	1.63E-19	1.51E-18
RACGAP1	1.482310867	4.982403094	1.64E-19	1.52E-18
WNT3	1.905255054	3.812029709	1.65E-19	1.54E-18
IGLV3-21	2.85157784	9.72632187	1.71E-19	1.59E-18
FOXF2	-1.258178268	4.188369601	1.75E-19	1.63E-18
IGHG3	2.725425908	10.21878941	1.77E-19	1.64E-18
HCST	-1.133785029	5.331079004	1.78E-19	1.65E-18
ADA2	-1.039457462	5.975568865	1.86E-19	1.72E-18
CLDN3	1.999913614	7.869307449	1.91E-19	1.77E-18
RNASEH2A	1.278404135	5.343107495	1.96E-19	1.81E-18
NHLRC4	-1.53630948	3.236877246	1.96E-19	1.81E-18
MTFR1	1.253355625	5.058334465	2.01E-19	1.85E-18
MUC20	2.286122119	5.477669672	2.01E-19	1.86E-18
AK1	-1.177279453	4.981962236	2.01E-19	1.86E-18
LILRA6	-1.309067794	3.298656916	2.03E-19	1.87E-18
AC145343.1	2.566528547	3.590877853	2.06E-19	1.89E-18
AC026401.3	1.299610857	4.861413099	2.24E-19	2.06E-18
FA2H	2.386446889	4.927977994	2.29E-19	2.10E-18
RPP40	1.445089851	4.00982234	2.42E-19	2.21E-18
ACSS3	-1.494330213	3.22622243	2.56E-19	2.34E-18
DHTKD1	1.02878007	5.163787454	2.59E-19	2.36E-18
IGHV1-46	2.796431312	7.844315949	2.61E-19	2.38E-18
PRICKLE1	-1.352317981	3.23947524	2.65E-19	2.42E-18
TBX15	3.151293374	3.901259538	2.75E-19	2.51E-18
NEIL3	3.151056985	3.509176956	3.06E-19	2.80E-18
SCG5	2.878707622	4.531126914	3.12E-19	2.84E-18
KRTCAP3	1.550999735	6.88958017	3.14E-19	2.86E-18
CHTF18	1.642350733	3.927584098	3.28E-19	2.98E-18
CFAP53	-1.55661966	3.56694296	3.37E-19	3.07E-18
XKRX	2.634719106	4.379808164	3.39E-19	3.08E-18
PLOD2	2.079443043	5.87874742	3.45E-19	3.13E-18
RAMP1	2.106916444	6.503539357	3.57E-19	3.24E-18
CLDN10-AS1	3.901466745	3.589333886	3.60E-19	3.27E-18
DAPK1	-1.068964219	5.420255284	3.73E-19	3.39E-18
IGHV3-33	2.857779147	8.02310027	3.85E-19	3.49E-18
CXCL14	4.241150192	8.001519508	3.98E-19	3.61E-18
HEATR1	1.078741551	4.585495266	4.21E-19	3.81E-18
CDH1	1.037635521	7.903340625	4.53E-19	4.09E-18
EMP3	-1.049852914	6.496714347	4.54E-19	4.10E-18
MS4A4A	-1.184916907	5.334618559	4.59E-19	4.13E-18
SGO1	2.46545001	3.323604165	4.77E-19	4.29E-18
CYBB	-1.306848837	6.743079794	4.77E-19	4.29E-18
MICALL2	1.498089526	4.611064492	4.78E-19	4.30E-18
ZC3HAV1L	1.51445075	4.006013401	4.81E-19	4.32E-18
LYPD3	3.27391704	4.89436024	4.98E-19	4.47E-18
HTR3A	4.300954944	4.015516807	5.06E-19	4.53E-18
STRA6	3.427579949	3.656684524	5.09E-19	4.56E-18
MUC3A	4.066212656	4.549802051	5.10E-19	4.57E-18
IGHG2	2.564689143	10.85945797	5.15E-19	4.61E-18
AC009237.14	1.237921695	4.259950804	5.63E-19	5.02E-18
AL365181.3	3.718734729	4.178120594	5.83E-19	5.19E-18
SELENOI	1.275532102	4.799266251	5.89E-19	5.24E-18
FANCG	1.171113604	4.440770493	6.08E-19	5.40E-18
PRAME	5.490663446	4.742016052	6.25E-19	5.54E-18
FAM241B	1.074856181	5.125554321	6.44E-19	5.71E-18
ARHGAP11A	1.948816974	3.908876004	6.67E-19	5.91E-18
HPGDS	-1.330556794	3.818955202	6.96E-19	6.16E-18
BCL2A1	-1.253034013	5.381220526	6.96E-19	6.16E-18
EXOSC5	1.158770261	5.636318001	7.51E-19	6.65E-18
FAM43A	-1.185550392	4.18384924	7.76E-19	6.86E-18
HES6	2.698843764	5.356906189	8.15E-19	7.20E-18
ADGRG1	1.356188095	6.166232239	8.26E-19	7.29E-18
TESC	3.451259469	7.004208827	8.35E-19	7.36E-18
CNTD2	3.319022461	3.656449235	8.43E-19	7.43E-18
KIF15	2.266791371	3.478091422	8.44E-19	7.43E-18
LIMK1	1.124968343	5.658253071	8.92E-19	7.84E-18
IDH2	1.16888305	7.461323452	9.03E-19	7.94E-18
KLRF1	-1.454606564	3.233736077	9.30E-19	8.17E-18
REEP6	2.159292165	5.039721586	9.31E-19	8.17E-18
IGKV3-11	2.487194896	9.958874899	9.50E-19	8.33E-18
IGHV1-24	3.398450087	8.49220654	9.56E-19	8.38E-18
LAIR1	-1.032232664	4.59083367	9.56E-19	8.38E-18
MIR559	2.290765867	3.81702994	9.84E-19	8.62E-18
CDKN2A	3.29879354	4.640437254	9.88E-19	8.65E-18
RASSF8	-1.232330881	4.246411213	9.91E-19	8.67E-18
LINC01426	2.178314514	3.526776036	9.97E-19	8.72E-18
IRF7	1.209833015	6.090857208	1.01E-18	8.85E-18
CCDC170	-1.570000907	3.564536237	1.06E-18	9.24E-18
IGLL5	2.449477329	7.438303497	1.08E-18	9.43E-18
PPP1R16B	-1.115510975	4.010150706	1.08E-18	9.45E-18
LINC02471	-2.09200787	3.520786943	1.12E-18	9.74E-18
CAD	1.111788862	5.016553309	1.12E-18	9.76E-18
IGKV1-5	2.686686863	10.26929327	1.14E-18	9.88E-18
FAM92B	-2.002701578	3.745822869	1.22E-18	1.06E-17
PCP4	4.98327384	5.647225158	1.27E-18	1.11E-17
RAB5IF	1.122862125	6.249192444	1.38E-18	1.20E-17
PAQR4	1.421517391	4.649010193	1.40E-18	1.21E-17
RGS5	-1.068699485	4.979706309	1.45E-18	1.26E-17
SEC14L4	-1.45709046	3.664868362	1.47E-18	1.27E-17
DSN1	1.031734322	5.060894668	1.48E-18	1.28E-17
AVL9	1.103001188	4.611425499	1.51E-18	1.30E-17
GRAMD2A	-1.260414576	4.472483998	1.55E-18	1.34E-17
DDR2	-1.080213144	4.067769349	1.59E-18	1.37E-17
LCP1	-1.070458196	7.308804124	1.61E-18	1.39E-17
BHLHA15	2.644238545	4.213257959	1.64E-18	1.41E-17
SIGLEC7	-1.153894756	3.543759777	1.66E-18	1.43E-17
IGHV4-34	2.700228616	8.575734509	1.68E-18	1.45E-17
DTX2	1.239363005	5.013825288	1.71E-18	1.47E-17
FGL1	6.110662872	5.78414983	1.72E-18	1.47E-17
IGHV3-23	2.541438577	9.941185893	1.76E-18	1.51E-17
CLDN4	1.171556904	8.245958193	1.79E-18	1.53E-17
DNA2	1.995505559	3.593588211	1.83E-18	1.56E-17
SNORD99	1.68033108	4.725327376	1.90E-18	1.63E-17
FAM166B	-1.82506414	3.685422759	2.00E-18	1.71E-17
CT83	5.287443269	4.831136694	2.07E-18	1.76E-17
NAXE	1.065909527	7.722111786	2.10E-18	1.79E-17
EME1	2.253540369	3.376701475	2.23E-18	1.89E-17
DDIT4L	2.999536427	4.220165278	2.26E-18	1.91E-17
DKK3	-1.127386674	5.955636541	2.27E-18	1.93E-17
GNG7	-1.028847863	3.66821168	2.37E-18	2.01E-17
SNORA73B	6.992623676	9.405572527	2.40E-18	2.03E-17
RBP4	-1.975865598	4.727133781	2.40E-18	2.03E-17
RAB26	2.749347779	3.437193725	2.44E-18	2.06E-17
PAQR5	-1.326644635	3.876884488	2.47E-18	2.09E-17
CCHCR1	1.111139976	4.614099929	2.50E-18	2.11E-17
PER1	-1.182565854	5.930605834	2.51E-18	2.12E-17
UGDH	1.88543978	7.106088327	2.52E-18	2.13E-17
LRRC8C	-1.028134616	3.645878093	2.70E-18	2.27E-17
NOP2	1.051494106	5.19412788	2.71E-18	2.28E-17
THEM5	1.796935121	4.740220639	2.75E-18	2.31E-17
TRGJP2	-2.104840798	3.504087138	2.76E-18	2.31E-17
ECE2	1.860183187	3.627924293	3.05E-18	2.56E-17
AC009005.1	1.937027842	3.922978423	3.06E-18	2.56E-17
HLX	-1.226416433	3.605184308	3.07E-18	2.57E-17
SLC17A9	2.253051372	4.396407948	3.11E-18	2.60E-17
DRC1	-1.925559283	3.43425936	3.36E-18	2.81E-17
PALM	-1.01425811	4.235517179	3.38E-18	2.83E-17
F12	2.392947566	3.599749182	3.54E-18	2.96E-17
SLC22A18AS	2.195627909	3.805252526	3.69E-18	3.08E-17
ENTPD8	3.270463624	3.518551042	3.80E-18	3.16E-17
IL37	5.634634373	5.443290623	3.99E-18	3.33E-17
TNFRSF25	1.720485779	4.138289809	4.00E-18	3.33E-17
CD53	-1.027701056	6.997649954	4.11E-18	3.41E-17
WDHD1	1.695409838	3.847146553	4.17E-18	3.46E-17
NGEF	2.617721108	3.736557444	4.47E-18	3.71E-17
BNIP3	1.170233482	5.913477734	4.49E-18	3.72E-17
ACACB	-1.265240526	3.284626035	4.64E-18	3.84E-17
ELF3-AS1	1.587094901	3.775249683	5.18E-18	4.27E-17
DNTTIP1	1.549892757	6.928553914	5.32E-18	4.38E-17
CCND2	-1.145920544	4.856029682	5.37E-18	4.42E-17
PARD3B	-1.078613433	3.558657491	5.40E-18	4.45E-17
PRKDC	1.155846706	5.769048147	5.73E-18	4.71E-17
ARNTL2	2.387958066	4.51104662	5.75E-18	4.73E-17
GMDS	1.370574975	4.820993524	5.76E-18	4.74E-17
UBE2S	1.659893548	4.813389291	5.82E-18	4.78E-17
FAM241A	-1.100818593	3.523813261	5.88E-18	4.82E-17
DNAJC22	2.745358652	3.626508007	6.11E-18	5.01E-17
PDZRN3	-1.046608049	3.608383148	6.16E-18	5.05E-17
KRTCAP2	1.023480566	4.925458443	6.32E-18	5.17E-17
OIP5	2.109393067	3.694158259	6.45E-18	5.28E-17
TSKU	1.716874267	5.991942906	6.50E-18	5.31E-17
IRF8	-1.029252897	4.622355394	6.62E-18	5.40E-17
HMGN2P15	-1.578300916	3.467584579	6.81E-18	5.56E-17
OTX1	2.521319665	3.340422708	6.91E-18	5.63E-17
PUSL1	1.123393124	4.651985038	6.95E-18	5.66E-17
DEPTOR	1.542651813	5.372306465	7.18E-18	5.85E-17
FCGR3A	-1.20684688	7.174398002	7.35E-18	5.98E-17
COL13A1	-1.219934278	3.352980766	7.36E-18	5.99E-17
IL4I1	1.877643447	4.807763026	7.46E-18	6.07E-17
LINC00665	2.143558786	4.026335769	7.68E-18	6.24E-17
RBBP8NL	1.840704056	3.575633171	7.74E-18	6.28E-17
FKBP10	1.780895719	6.760216586	8.29E-18	6.73E-17
AP001107.9	-1.255577092	3.574679915	8.51E-18	6.90E-17
SLC46A2	-1.865322707	3.982084514	8.52E-18	6.91E-17
DBN1	1.112399157	6.168374682	8.62E-18	6.99E-17
PLEKHA6	1.538172919	4.822764277	8.71E-18	7.06E-17
IGKJ5	2.786876083	5.824142209	8.76E-18	7.09E-17
ASPHD1	2.583549938	4.418278423	9.08E-18	7.34E-17
NSMF	1.213242989	5.368198357	9.36E-18	7.56E-17
PLK4	1.86233774	3.656520196	9.43E-18	7.62E-17
U62317.4	2.566479078	3.882717423	9.45E-18	7.63E-17
ITM2C	1.193705233	7.518100133	9.57E-18	7.72E-17
MZT2A	1.122893373	4.709971972	9.64E-18	7.77E-17
TFF1	8.098106693	7.95730791	9.71E-18	7.82E-17
ACY3	2.437341847	3.870217816	9.72E-18	7.82E-17
RETREG1	-1.360919519	4.089826843	9.78E-18	7.87E-17
TBC1D2	-1.064595443	5.865495059	9.91E-18	7.96E-17
ADGRF4	3.329438918	3.576038109	1.01E-17	8.15E-17
PLA2G1B	-2.167675292	5.181879718	1.02E-17	8.15E-17
MUC21	3.726777215	6.407131672	1.05E-17	8.42E-17
CENPH	1.374079039	4.190219843	1.07E-17	8.59E-17
IGLV1-40	2.468628528	9.916535506	1.10E-17	8.77E-17
MEST	1.241753771	5.795207555	1.10E-17	8.81E-17
CELSR3	2.597150099	3.364480897	1.11E-17	8.87E-17
TNFAIP3	-1.087650397	5.686612437	1.13E-17	9.03E-17
TCF4	-1.070358069	3.892580663	1.16E-17	9.22E-17
MARVELD3	1.342592346	3.957874393	1.19E-17	9.47E-17
TMED3	1.163836381	4.877898065	1.21E-17	9.67E-17
IGHV3-15	2.591984863	8.884846308	1.22E-17	9.76E-17
EPHB2	2.098124528	4.034322272	1.23E-17	9.78E-17
CRELD2	1.047574814	5.333448747	1.24E-17	9.89E-17
STK32A	1.964244295	3.978278438	1.34E-17	1.06E-16
MSI2	1.185899292	4.194364177	1.34E-17	1.07E-16
LHFPL3-AS2	-1.999067189	4.165755703	1.40E-17	1.11E-16
ELMO3	1.125271205	5.926264618	1.41E-17	1.12E-16
MRPL12	1.187615863	6.301237178	1.41E-17	1.12E-16
BRI3BP	1.182560707	4.420011375	1.44E-17	1.14E-16
CGREF1	3.184203902	3.586329292	1.44E-17	1.14E-16
COMP	2.820085593	5.648606061	1.48E-17	1.17E-16
IGHV3-43	2.951860991	6.210591077	1.48E-17	1.17E-16
SRD5A1	1.507822611	4.195397185	1.53E-17	1.21E-16
AL034397.3	-1.439104144	3.316039966	1.58E-17	1.25E-16
BPHL	1.213876677	4.110608261	1.59E-17	1.26E-16
RCN3	1.72095672	6.126907274	1.66E-17	1.31E-16
HIST2H2BC	1.806136937	3.90868188	1.67E-17	1.31E-16
SLC35A2	1.00533027	6.063641502	1.69E-17	1.33E-16
TNFAIP8L2	-1.005800013	4.720111333	1.70E-17	1.34E-16
ERCC6L	2.4540043	3.268958144	1.71E-17	1.34E-16
LAGE3	1.172759469	6.361387118	1.71E-17	1.35E-16
SEZ6L2	1.736877394	6.343273895	1.75E-17	1.38E-16
GSDMB	1.577010202	4.352357231	1.78E-17	1.40E-16
AP000769.1	2.143632326	4.026306076	1.81E-17	1.42E-16
HIST1H2BG	3.760720762	4.413686636	1.83E-17	1.43E-16
ATP6V0D2	-1.558084018	3.387199279	1.88E-17	1.47E-16
SIRPB2	-1.142451677	3.412970359	1.90E-17	1.49E-16
GRTP1	1.469196098	4.395717675	1.93E-17	1.51E-16
ADAMTS15	-1.4241517	3.260819976	1.94E-17	1.52E-16
COL17A1	3.728144675	5.124109966	1.95E-17	1.53E-16
MAP7D2	2.906845849	3.787506348	1.99E-17	1.56E-16
CHI3L2	-1.612047046	4.812147038	2.03E-17	1.58E-16
WDR38	-2.105319954	3.875279572	2.10E-17	1.64E-16
AL354719.2	3.112485081	3.603009605	2.15E-17	1.67E-16
CARD11	1.736564744	4.7868664	2.22E-17	1.73E-16
MCC	-1.126983463	3.460306475	2.24E-17	1.74E-16
IGLV6-57	2.79641093	8.433273257	2.28E-17	1.77E-16
ITGAX	-1.055971223	4.866124151	2.40E-17	1.86E-16
AL590666.2	3.097874001	3.824004519	2.54E-17	1.97E-16
FBXL6	1.128179575	4.835310886	2.55E-17	1.98E-16
HPRT1	1.03436455	6.319676598	2.72E-17	2.10E-16
HHIPL2	4.253144037	3.929487561	2.75E-17	2.12E-16
TMTC4	1.146495042	4.371286727	2.91E-17	2.24E-16
S100A12	-1.939012437	3.617826652	2.91E-17	2.24E-16
PODNL1	2.525856469	4.148744285	2.95E-17	2.28E-16
IGHV5-51	2.645768281	9.739735574	3.03E-17	2.33E-16
BARX1	5.815887752	5.064428744	3.07E-17	2.36E-16
TINCR	-1.780871807	3.244124758	3.14E-17	2.41E-16
INCENP	1.238551785	4.547937271	3.29E-17	2.53E-16
SORD	1.354465858	4.223569505	3.44E-17	2.64E-16
ALDH1B1	1.08584769	5.605694334	3.48E-17	2.67E-16
TWNK	1.191614902	4.272972492	3.53E-17	2.71E-16
AC015726.1	-1.21579752	3.32469277	3.79E-17	2.90E-16
AL603750.1	-1.12055044	3.654382047	3.81E-17	2.92E-16
MUC13	5.280387413	5.784330069	3.88E-17	2.96E-16
AC098934.1	2.137272683	3.681292902	3.98E-17	3.04E-16
AC079630.1	-1.867662897	4.342098575	4.32E-17	3.30E-16
CFAP73	-1.842509906	3.498573943	4.43E-17	3.37E-16
CPD	1.46396657	6.585138237	4.65E-17	3.54E-16
CYP27B1	2.134872041	3.733376779	4.66E-17	3.55E-16
TMEM79	1.251033698	4.118388552	4.78E-17	3.63E-16
FMO3	-1.205914581	4.152516449	4.84E-17	3.67E-16
ANP32E	1.159533602	6.833598293	4.87E-17	3.69E-16
BICDL1	1.824447251	4.276409428	5.03E-17	3.81E-16
SLC1A4	1.085415108	4.785711474	5.15E-17	3.90E-16
CABLES2	1.251152656	4.338406115	5.22E-17	3.95E-16
RNU1-106P	2.664319971	3.616423475	5.25E-17	3.97E-16
AL121949.3	3.594110773	3.514337314	5.33E-17	4.03E-16
AC008496.2	3.294716013	3.493305817	5.75E-17	4.34E-16
S100A2	3.327717942	6.670216487	5.76E-17	4.34E-16
COL4A4	-1.158508442	4.158327877	5.76E-17	4.34E-16
FOXP3	1.656984625	3.702487093	5.79E-17	4.36E-16
ALDH3B2	2.684431434	4.221608632	5.80E-17	4.37E-16
ESPN	2.165426693	4.127936088	6.23E-17	4.68E-16
HGD	3.531769692	4.935879338	6.56E-17	4.92E-16
POLG2	1.170721836	4.10512153	6.67E-17	5.00E-16
PXMP4	-1.04645162	4.974292686	6.69E-17	5.01E-16
CHEK2	1.41217393	4.116782205	6.71E-17	5.02E-16
IGLV2-14	2.446807682	10.05409559	6.99E-17	5.23E-16
HIST1H4H	2.429871666	5.118616439	7.53E-17	5.62E-16
KRT8	1.261196533	9.45487074	7.54E-17	5.62E-16
NECTIN1	1.575943649	4.799194812	7.54E-17	5.63E-16
PLA2G4A	2.408716845	6.109413975	7.57E-17	5.64E-16
PRF1	-1.245835319	4.941275668	7.57E-17	5.64E-16
ENC1	1.221472335	5.853745539	7.91E-17	5.88E-16
EFNB1	-1.09356297	5.31075838	7.96E-17	5.92E-16
BAIAP2L2	2.922732393	3.848737679	7.99E-17	5.94E-16
ROPN1L	-1.819924717	3.549902044	8.14E-17	6.03E-16
IGHV3-53	2.546886036	6.448784895	8.40E-17	6.23E-16
CBX8	1.262300277	3.972248413	8.47E-17	6.28E-16
GPR87	3.716407091	4.696717593	8.68E-17	6.42E-16
PRSS22	1.628049403	5.477300895	8.71E-17	6.44E-16
UCHL1	3.419408953	6.700595341	8.77E-17	6.48E-16
PUS1	1.101970578	4.243223106	9.00E-17	6.64E-16
GIPC3	-1.177980329	3.357712241	9.10E-17	6.71E-16
HIST1H2AI	3.993756107	3.968967735	9.10E-17	6.71E-16
FRMD4A	-1.209922775	3.30267983	9.29E-17	6.85E-16
ATAD3B	1.362377842	4.133530906	9.55E-17	7.04E-16
TRIM2	1.463085613	5.579929776	9.61E-17	7.08E-16
GNGT2	-1.077250655	3.512607951	9.66E-17	7.11E-16
HELLS	2.074679272	3.495624691	9.68E-17	7.13E-16
SLC6A8	1.831001595	4.92670676	9.74E-17	7.16E-16
CENPI	2.228539374	3.354578873	1.00E-16	7.38E-16
HOOK1	1.105379675	4.696469801	1.01E-16	7.39E-16
CCDC68	-1.074603785	3.897890233	1.01E-16	7.43E-16
HIST1H3H	2.46185319	4.177821511	1.04E-16	7.65E-16
RSPH9	-1.370106567	3.320967204	1.12E-16	8.21E-16
SRGAP3-AS2	-2.253282136	3.664639255	1.19E-16	8.72E-16
CLDN10	3.710512009	4.658598463	1.20E-16	8.79E-16
SLC22A18	1.332391325	4.7639319	1.25E-16	9.14E-16
SLC16A9	3.015916959	4.682154249	1.30E-16	9.49E-16
TNS4	3.613467212	4.861123099	1.32E-16	9.60E-16
AKR1B10	6.828920969	7.215572811	1.32E-16	9.64E-16
SGCE	-1.056135219	5.479125879	1.34E-16	9.78E-16
SLC7A11	2.814369835	4.341536932	1.35E-16	9.80E-16
IGKV3D-15	2.875050861	5.331982565	1.38E-16	1.00E-15
CAPSL	-2.092480743	3.828348537	1.39E-16	1.01E-15
CDKN1C	-1.036521115	4.844160912	1.41E-16	1.03E-15
IER5L	1.676621314	4.597003185	1.46E-16	1.06E-15
SFTA1P	-1.800316647	6.750944735	1.48E-16	1.07E-15
OR7E38P	1.471633597	4.512620211	1.53E-16	1.11E-15
PLEKHH2	-1.215550111	3.864039972	1.59E-16	1.15E-15
COA6	1.156967555	6.125146515	1.61E-16	1.16E-15
AIM2	2.650180351	4.534863852	1.61E-16	1.17E-15
E2F1	1.458783986	5.113874127	1.67E-16	1.21E-15
FKBP4	1.143059843	6.304512918	1.69E-16	1.22E-15
BBOX1-AS1	3.416318721	3.41014955	1.70E-16	1.22E-15
EEF1A1P5	-1.436606332	6.876834898	1.76E-16	1.27E-15
LINC02560	2.703568772	4.040059382	1.77E-16	1.28E-15
DBF4	1.373452556	4.019506723	1.78E-16	1.28E-15
FGB	8.293944336	8.212459413	1.78E-16	1.28E-15
TCN1	5.623772778	5.74268745	1.79E-16	1.28E-15
CFB	1.800061948	4.767213327	1.85E-16	1.33E-15
HIST1H2AE	3.658311543	4.559567898	1.88E-16	1.35E-15
HIST1H2BC	2.251575203	5.167513402	1.95E-16	1.40E-15
CENPE	2.226639663	3.397687618	2.00E-16	1.43E-15
ANO9	1.544425282	4.62354013	2.00E-16	1.43E-15
AP005233.2	3.821866069	3.589804256	2.05E-16	1.46E-15
CLSPN	2.279862122	3.418941609	2.12E-16	1.52E-15
PKDCC	-1.294149202	4.258759032	2.19E-16	1.56E-15
JSRP1	2.55223516	3.839496359	2.22E-16	1.58E-15
MX2	1.407274713	4.394214306	2.34E-16	1.66E-15
ATAT1	1.186330484	4.14677707	2.40E-16	1.71E-15
URB1	1.114251697	4.498369418	2.41E-16	1.71E-15
ZP3	1.845954271	3.79510923	2.44E-16	1.73E-15
MELTF	2.524201812	3.99152051	2.45E-16	1.74E-15
COL4A3	-1.399317992	4.058991583	2.46E-16	1.75E-15
PLPP5	1.111144814	5.616532812	2.49E-16	1.77E-15
KHDRBS2	-1.596654382	3.357582908	2.50E-16	1.78E-15
GALE	1.039404045	6.108735335	2.65E-16	1.88E-15
ATP6V1C2	2.683667425	4.042275372	2.67E-16	1.89E-15
CRLF1	4.021370233	7.169423382	2.68E-16	1.89E-15
KRT16	4.425030466	4.681090486	2.70E-16	1.91E-15
DSCC1	1.658205402	3.959721477	2.74E-16	1.93E-15
SUV39H2	1.262201297	3.966724448	2.74E-16	1.94E-15
REPS2	-1.043639793	3.69103849	2.75E-16	1.94E-15
STOML3	-1.981211062	3.225956626	2.80E-16	1.98E-15
ATP10B	3.48765123	3.413847987	2.91E-16	2.05E-15
MYL6B	1.001543218	5.243720157	2.95E-16	2.08E-15
C20orf85	-2.388276823	5.534354034	2.98E-16	2.09E-15
PDK1	1.612412068	3.745951813	3.05E-16	2.14E-15
DCHS1	-1.011283443	3.901199141	3.09E-16	2.17E-15
QPCT	2.587785099	5.976710757	3.25E-16	2.28E-15
SLC39A4	1.421148263	5.305611706	3.26E-16	2.29E-15
EFNB2	-1.07245534	5.611607845	3.26E-16	2.29E-15
DLG5	1.157117494	4.387320952	3.47E-16	2.43E-15
MIR25	1.724351253	4.315718729	3.50E-16	2.45E-15
SPINT2	1.029272271	8.467972533	3.51E-16	2.45E-15
C1orf189	-1.874033058	3.584502787	3.54E-16	2.47E-15
AHNAK2	2.172461653	4.621925274	3.58E-16	2.49E-15
IL34	-1.283570267	3.751026727	3.62E-16	2.52E-15
TMEM190	-2.169770649	4.212236381	3.80E-16	2.64E-15
SDF2L1	1.086693671	6.645167186	3.82E-16	2.65E-15
ACTG2	-1.319757766	4.491955542	4.28E-16	2.96E-15
IGKV1-33	3.468696687	4.0311651	4.41E-16	3.05E-15
MYO7A	1.74414544	3.535905626	4.41E-16	3.05E-15
BST1	-1.133802741	3.873244675	4.41E-16	3.05E-15
HIST1H4I	1.308497585	5.207018092	4.42E-16	3.05E-15
CBX2	2.206709463	4.005870288	4.47E-16	3.08E-15
IGKV1-9	2.493632401	8.366144294	4.52E-16	3.12E-15
AGMAT	2.108117097	3.407550802	4.54E-16	3.13E-15
ADAMTS14	2.141795434	3.388740234	4.78E-16	3.29E-15
CEP85	1.050433449	4.273452542	4.92E-16	3.38E-15
FAM3C	1.255886827	6.170180844	4.94E-16	3.40E-15
TNNI2	-1.498858629	3.766337876	4.98E-16	3.41E-15
VCAN	1.782198569	5.964524149	5.02E-16	3.44E-15
IGHV1-69D	2.699098541	8.353215795	5.03E-16	3.45E-15
CPXM1	1.917331059	4.699150131	5.25E-16	3.60E-15
P4HA3	1.965495609	3.573084418	5.27E-16	3.60E-15
FEZF1	3.494560143	3.43233009	5.28E-16	3.61E-15
MRPL36	1.046779489	5.701971726	5.38E-16	3.68E-15
OLFML2A	-1.085979389	4.342779314	5.48E-16	3.75E-15
C19orf38	-1.054147219	3.662678536	5.91E-16	4.03E-15
AP002498.1	3.145019046	3.581181928	5.91E-16	4.03E-15
NDN	-1.003919971	5.206367242	6.03E-16	4.11E-15
SCRIB	1.046664581	6.057494839	6.11E-16	4.16E-15
KIFC2	1.657701107	4.329958469	6.12E-16	4.16E-15
POSTN	1.653916616	7.339134403	6.21E-16	4.22E-15
DGCR5	2.630780332	3.257849613	6.36E-16	4.33E-15
SMAD9	-1.37009915	3.633363396	6.42E-16	4.37E-15
AL355796.1	3.385636634	3.568104157	6.48E-16	4.40E-15
CENPK	1.940393524	3.511376987	6.50E-16	4.42E-15
CASZ1	-1.021144502	3.56089738	6.52E-16	4.42E-15
GALNT6	1.782487289	5.228501297	6.54E-16	4.43E-15
IGKV3D-11	2.389199774	4.918144855	6.60E-16	4.47E-15
IGHV3-11	2.506171353	8.389104105	6.94E-16	4.69E-15
LMNB2	1.043944555	5.669994003	7.39E-16	4.99E-15
LINC01270	2.212585079	3.272473203	7.47E-16	5.05E-15
APOL4	-1.075551024	4.276532139	7.68E-16	5.18E-15
GJA1	-1.225438274	7.184989048	7.91E-16	5.33E-15
RAB25	1.048527081	7.957350894	7.96E-16	5.36E-15
FLVCR1	1.204882991	4.199807712	8.05E-16	5.42E-15
GPR65	-1.020369367	3.551499883	8.06E-16	5.43E-15
TUBB2B	3.652704336	4.676200998	8.30E-16	5.59E-15
APOBEC3B	2.154947602	4.360952329	8.36E-16	5.63E-15
NDC1	1.034082772	4.855914127	8.42E-16	5.66E-15
NFE2L3	1.381731879	5.366522396	8.57E-16	5.76E-15
TTC25	-1.354549658	3.625449208	8.68E-16	5.83E-15
CA2	-1.547707664	5.657345836	8.76E-16	5.87E-15
FNDC1	2.416775694	4.659766727	9.33E-16	6.25E-15
LCN2	2.587776404	8.437108125	9.46E-16	6.33E-15
FOXA1	1.441296372	6.137453052	9.48E-16	6.34E-15
EPHX4	2.192549461	3.521457525	9.53E-16	6.37E-15
IGLV4-69	2.679026753	8.214678668	9.55E-16	6.39E-15
SLC16A3	1.358310893	6.206276915	9.62E-16	6.43E-15
IGHV1-2	2.715675895	8.427841576	1.02E-15	6.81E-15
CIP2A	1.809215697	3.695627422	1.03E-15	6.88E-15
RN7SL3	5.650605475	7.449513991	1.04E-15	6.93E-15
RASGRP2	-1.131093314	3.398593592	1.06E-15	7.04E-15
IGLC3	2.267397039	10.72521091	1.08E-15	7.17E-15
IGHJ2	2.591913866	6.374298462	1.08E-15	7.18E-15
IGKV1OR2-108	2.587844367	5.605363901	1.11E-15	7.37E-15
KCNQ3	1.927829004	3.962983288	1.14E-15	7.56E-15
COCH	3.005852414	3.62775472	1.17E-15	7.72E-15
IGHV3-30	2.262725617	8.597165495	1.22E-15	8.07E-15
DUSP4	2.320137216	5.643551661	1.25E-15	8.27E-15
KLF15	-1.384357041	4.079347037	1.28E-15	8.44E-15
LINC02474	3.383703145	3.522265834	1.32E-15	8.73E-15
HIST1H2BK	1.325723927	7.950266774	1.35E-15	8.91E-15
PLPP4	2.909269947	3.363626657	1.35E-15	8.92E-15
PTK6	1.667651008	5.225010287	1.39E-15	9.18E-15
LY6D	4.712340601	4.634607515	1.42E-15	9.31E-15
MATK	-1.125392771	3.375797817	1.44E-15	9.49E-15
RERG	-1.098229197	3.932590736	1.46E-15	9.62E-15
GLB1L2	1.485766468	4.562178988	1.54E-15	1.01E-14
VIL1	4.694607803	4.125538001	1.57E-15	1.03E-14
TCF19	1.160777447	4.843104058	1.60E-15	1.05E-14
FOXA3	2.738002385	4.06501287	1.64E-15	1.07E-14
ST6GALNAC1	1.946534573	6.04878649	1.64E-15	1.07E-14
SLC12A7	1.187883958	6.605841913	1.71E-15	1.12E-14
EIF4EBP1	1.594070386	7.104850175	1.71E-15	1.12E-14
TMEM59L	3.944675102	5.129629486	1.73E-15	1.13E-14
RF00100	7.319744177	10.20589995	1.76E-15	1.15E-14
CNR1	-1.367220218	3.271211229	1.77E-15	1.15E-14
KCNMB2-AS1	3.29147512	3.338276867	1.85E-15	1.20E-14
EXOSC4	1.030473	5.842681476	1.94E-15	1.26E-14
IGHV4-55	2.214475684	5.10318948	2.02E-15	1.31E-14
FOXD3-AS1	3.225151829	3.217576543	2.07E-15	1.34E-14
IGHV1-18	2.44917652	9.492878879	2.16E-15	1.40E-14
RAB15	1.367773916	5.5811585	2.18E-15	1.41E-14
SLC16A14	2.720814552	4.852912809	2.20E-15	1.43E-14
CAPN5	1.829407687	5.031892862	2.23E-15	1.44E-14
IGHV1-58	2.947456429	5.853666527	2.25E-15	1.45E-14
ZNF138	1.16911449	4.160827049	2.26E-15	1.46E-14
IGHV2-70	2.713628513	6.831074392	2.38E-15	1.54E-14
CCNO	2.0684763	4.592736656	2.40E-15	1.55E-14
RSPH4A	-1.722802866	3.619298715	2.49E-15	1.60E-14
AGTR2	-2.311614844	4.183712738	2.54E-15	1.63E-14
IGHV4-39	2.412022642	9.367995529	2.55E-15	1.64E-14
AL132712.2	1.629286517	3.646464936	2.60E-15	1.67E-14
CKAP2	1.138400487	4.658398341	2.63E-15	1.69E-14
AARD	-1.716560752	3.325171972	2.72E-15	1.74E-14
BEX5	-1.267026253	4.161830451	2.91E-15	1.86E-14
YBX2	3.102544312	3.343045693	3.01E-15	1.93E-14
SNORD17	5.753800088	7.217970238	3.28E-15	2.09E-14
KPNA7	2.037577515	3.740276428	3.37E-15	2.15E-14
IGF2BP3	3.062145048	3.52471321	3.46E-15	2.20E-14
ETV1	-1.106916922	4.454687901	3.48E-15	2.21E-14
INHA	5.169341452	4.794257092	3.53E-15	2.24E-14
IGLV1-47	2.299172574	8.934461978	3.57E-15	2.27E-14
MMP17	2.255590476	3.641095669	3.61E-15	2.29E-14
TCEAL7	-1.206815245	3.417737468	3.72E-15	2.36E-14
DDX11	1.334859253	3.993949487	3.76E-15	2.38E-14
AL035446.1	-1.335032122	3.510560312	3.80E-15	2.41E-14
MUC5B	4.136510173	6.906652366	3.85E-15	2.44E-14
AC099509.1	2.955899935	3.518732503	3.89E-15	2.46E-14
CDC25A	1.979741188	3.367803922	3.93E-15	2.49E-14
GCLC	2.21686221	5.59062675	3.96E-15	2.50E-14
IGHV4-61	2.576200404	5.724155782	3.96E-15	2.50E-14
MZB1	2.043663307	6.045325072	4.11E-15	2.59E-14
CASC9	3.924830686	3.791646001	4.12E-15	2.59E-14
ENTPD7	1.163041811	4.340955084	4.19E-15	2.64E-14
FBXL7	-1.005148506	3.676776737	4.28E-15	2.69E-14
IGHV2-26	2.739717929	6.891969922	4.29E-15	2.70E-14
SLC12A8	1.263266176	4.343043509	4.36E-15	2.74E-14
SEMA3B-AS1	-1.141395875	3.411724572	4.42E-15	2.78E-14
WFDC2	1.808626845	9.712818558	4.49E-15	2.82E-14
KLHL17	1.314249729	3.912986776	4.52E-15	2.84E-14
TRIM31	3.316715	3.900883757	4.80E-15	3.01E-14
AC010719.1	2.29098214	3.441622253	4.92E-15	3.07E-14
MIF	1.200981178	7.123218501	5.16E-15	3.22E-14
IGHJ1	2.899286007	5.030600933	5.19E-15	3.24E-14
TNNT1	3.103058041	5.283855102	5.26E-15	3.28E-14
TFPI2	3.815698352	7.867155419	5.42E-15	3.37E-14
IGHV2-5	2.604841295	6.488936802	5.45E-15	3.39E-14
NETO2	1.312894005	4.150425623	5.55E-15	3.45E-14
RHOXF1-AS1	-1.582925109	3.456679155	5.76E-15	3.57E-14
SNORA26	3.026659745	4.4246205	6.32E-15	3.91E-14
HIST1H2BH	3.991426217	4.107275186	6.35E-15	3.93E-14
MAL	-1.310055336	4.378796594	6.36E-15	3.93E-14
ATOH8	-1.548665727	4.74259115	6.40E-15	3.95E-14
SCEL	-1.372955346	5.921394524	6.47E-15	4.00E-14
MMP9	1.932305062	6.801729545	6.51E-15	4.02E-14
IGKV3-20	2.225887798	10.88069092	6.69E-15	4.13E-14
PPIL6	-1.250131053	3.426694998	6.79E-15	4.19E-14
HIST1H2AM	3.589335458	3.573463676	6.81E-15	4.20E-14
IL20RB	3.390469253	4.209386074	6.84E-15	4.22E-14
FAM184A	-1.141064298	3.581996351	6.87E-15	4.23E-14
AC007490.1	2.338874136	3.516683772	6.88E-15	4.23E-14
UQCC3	1.025231463	5.138850983	7.08E-15	4.36E-14
SPATA18	-1.456405052	3.943617071	7.38E-15	4.54E-14
TMEM156	2.217281472	3.896097668	7.53E-15	4.62E-14
IGLV3-19	2.53620998	9.992762361	7.91E-15	4.85E-14
OPLAH	1.297279904	4.775494229	7.92E-15	4.86E-14
IGLV2-23	2.367071401	9.700829266	8.35E-15	5.11E-14
IGHJ3P	2.54854092	5.739182687	8.46E-15	5.17E-14
COL7A1	2.688035317	3.798648554	8.67E-15	5.30E-14
IGKV1-17	2.397836371	7.922005971	8.69E-15	5.31E-14
RNU6-415P	-1.294559584	3.516192746	8.94E-15	5.45E-14
ALOX15	-2.078281097	3.975117904	9.07E-15	5.53E-14
C4orf48	1.551284326	4.859709432	9.14E-15	5.57E-14
BHLHE41	-1.010599655	4.696449447	9.40E-15	5.72E-14
ACAD8	1.299887354	4.997486589	9.43E-15	5.74E-14
AL391056.1	2.963075667	3.356204721	9.86E-15	5.99E-14
CAPS	-1.346698919	5.495147086	1.02E-14	6.19E-14
IGKV3-7	2.319290391	4.992481881	1.02E-14	6.21E-14
CHST15	1.018107059	5.506240804	1.03E-14	6.25E-14
EFNA5	1.407704304	4.729804823	1.03E-14	6.27E-14
TFAP2C	1.241721338	4.833445364	1.03E-14	6.27E-14
SAXO2	-1.618609579	3.279073301	1.04E-14	6.28E-14
FANCA	1.662129227	3.504355474	1.07E-14	6.46E-14
PITX2	3.644672112	3.384031399	1.07E-14	6.50E-14
CHMP4C	1.037085322	5.713480877	1.08E-14	6.54E-14
PDGFRL	1.440119699	4.797328721	1.09E-14	6.61E-14
DPY19L1	1.141059619	6.028129432	1.12E-14	6.75E-14
FBXO41	1.553271226	3.590785559	1.13E-14	6.85E-14
LGI2	2.392505124	3.725026599	1.14E-14	6.86E-14
SMKR1	2.60076126	4.210750639	1.14E-14	6.87E-14
HHIP-AS1	-1.54524293	3.878795357	1.16E-14	6.97E-14
NPW	3.944336598	3.961727805	1.16E-14	7.01E-14
C1orf56	1.143900481	4.405528765	1.17E-14	7.08E-14
TTC39C	1.440120843	4.342146349	1.25E-14	7.51E-14
IGHV4-28	2.23493872	5.916681463	1.26E-14	7.58E-14
HIST1H3D	3.12345765	3.949547159	1.28E-14	7.69E-14
C16orf54	-1.053497518	4.012697357	1.30E-14	7.79E-14
CHRNA5	2.756364373	3.403310345	1.30E-14	7.81E-14
MXRA5	1.672931465	5.606494754	1.31E-14	7.83E-14
IGHV1OR15-2	2.843728883	4.822268079	1.35E-14	8.11E-14
IGHV3-48	2.416736711	6.816274466	1.40E-14	8.36E-14
NCAPD2	1.042137513	5.621858719	1.42E-14	8.48E-14
IL1RL2	1.899232067	3.355518871	1.46E-14	8.72E-14
KISS1R	3.257057493	3.274065175	1.46E-14	8.76E-14
EPB41L3	-1.00878545	3.983751919	1.48E-14	8.84E-14
C11orf86	4.453210131	3.795344834	1.52E-14	9.10E-14
KRT18	1.136401215	9.576034137	1.53E-14	9.17E-14
KCNK5	1.473371542	5.886799401	1.62E-14	9.66E-14
TIMM8A	1.147039988	3.963621678	1.65E-14	9.81E-14
KRT81	5.320672303	5.576289928	1.65E-14	9.81E-14
NUDT8	1.273355441	4.611357422	1.68E-14	1.00E-13
NUP210	1.110576896	5.472616448	1.73E-14	1.03E-13
KNL1	2.082106975	3.258001316	1.82E-14	1.08E-13
CCDC65	-1.188008254	3.553008394	1.84E-14	1.09E-13
RCCD1	1.225983731	3.850193247	1.85E-14	1.10E-13
NXPH4	3.383964612	3.816655424	1.90E-14	1.12E-13
BASP1	1.777855263	7.0918213	1.92E-14	1.13E-13
KCNK1	1.344274038	5.38901808	1.95E-14	1.15E-13
MESP1	2.032911403	3.5768509	1.97E-14	1.17E-13
SPRR1B	5.643368777	5.639865758	2.01E-14	1.19E-13
CENPW	1.454840365	5.127189061	2.08E-14	1.23E-13
BNIP3P11	1.974109024	3.73613115	2.10E-14	1.24E-13
HIST1H1E	4.971359311	4.818963062	2.12E-14	1.25E-13
FAR2	-1.115327944	3.628221567	2.15E-14	1.26E-13
KCNJ8	-1.182030778	4.769052501	2.20E-14	1.29E-13
IGLV2-8	2.36406538	7.850749389	2.23E-14	1.31E-13
[truncated: 1,582 more rows]
