# Supplementary material for: Identification of a four-gene panel predicting overall survival for lung adenocarcinoma
Source: BMC Cancer. 2020 Dec 7;20:1198. doi: 10.1186/s12885-020-07657-9 (PMC7720456; doi:10.1186/s12885-020-07657-9)
Supplement: Supplementary file 4 — Additional file 4. List of differentially expressed genes associated with OS for LUAD. [file 12885_2020_7657_MOESM4_ESM.xls]

gene symbol	HR	z	pvalue
DKK1	1.234641926	5.95743741	2.56E-09
MELTF	1.47928246	5.750532752	8.90E-09
GJB3	1.292301532	5.414200912	6.16E-08
KRT6A	1.15619421	5.23532319	1.65E-07
C1QTNF6	1.596733339	5.226051309	1.73E-07
ANLN	1.400294345	5.218510218	1.80E-07
ERO1A	1.512348997	5.200285594	1.99E-07
LINC01116	1.494444712	5.176301728	2.26E-07
PLEK2	1.440119249	5.107737605	3.26E-07
ARNTL2	1.404381177	5.082466254	3.73E-07
PKP2	1.382713552	5.071059819	3.96E-07
TNS4	1.234994054	4.987303305	6.12E-07
RHOV	1.235475986	4.969746658	6.70E-07
LDHA	1.666710108	4.942067333	7.73E-07
FAM83A-AS1	1.376191045	4.916147902	8.83E-07
FAM83A	1.268297107	4.89620789	9.77E-07
GAPDH	1.541456545	4.825298416	1.40E-06
GNPNAT1	1.623961798	4.757939951	1.96E-06
KYNU	1.331352696	4.70217968	2.57E-06
ARL14	1.257995327	4.649871623	3.32E-06
IGFBP1	1.298266487	4.586799676	4.50E-06
AC022784.1	1.33201901	4.5003995	6.78E-06
GNG7	0.579969243	-4.489784945	7.13E-06
RRM2	1.352182634	4.487139738	7.22E-06
LYPD3	1.225046533	4.480001163	7.46E-06
SMOX	1.387491524	4.469456157	7.84E-06
HJURP	1.383749471	4.443753515	8.84E-06
NPAS2	1.582568193	4.442427222	8.89E-06
DLGAP5	1.371840064	4.400060278	1.08E-05
LOXL2	1.31360702	4.385757787	1.16E-05
PTPRH	1.302646621	4.3696021	1.24E-05
PLK1	1.386942532	4.341574081	1.41E-05
ARHGAP11A	1.481571303	4.327604996	1.51E-05
EXO1	1.423615009	4.324313543	1.53E-05
PRC1	1.408814364	4.319619574	1.56E-05
CCT6A	1.485027471	4.298796967	1.72E-05
MT2P1	1.472206284	4.273505962	1.92E-05
CDKN3	1.349362177	4.231013172	2.33E-05
ECT2	1.4045127	4.209002218	2.57E-05
GSEC	1.57337212	4.207273368	2.58E-05
PCDH7	1.327446749	4.202894083	2.64E-05
CDC25C	1.570757664	4.199533798	2.67E-05
FKBP4	1.476613781	4.195773625	2.72E-05
HMMR	1.396761157	4.187413029	2.82E-05
KRT8	1.434810674	4.164611074	3.12E-05
DTL	1.504080144	4.155942722	3.24E-05
CCNA2	1.327281431	4.154496233	3.26E-05
KRT18	1.434202506	4.151871528	3.30E-05
SLC16A1	1.265710363	4.151698905	3.30E-05
TMEM171	1.456758818	4.139701367	3.48E-05
LINC01843	1.454562959	4.133694516	3.57E-05
SLC2A1	1.251195916	4.117915459	3.82E-05
KIF14	1.507573004	4.11611258	3.85E-05
KIF18A	1.6598304	4.106177925	4.02E-05
NDC80	1.374905088	4.103102473	4.08E-05
CCNB1	1.341135665	4.098799811	4.15E-05
AHNAK2	1.289243876	4.078593972	4.53E-05
SPC25	1.44149872	4.057356066	4.96E-05
ABCC2	1.182661546	4.046989407	5.19E-05
RHCG	1.265993338	4.040321164	5.34E-05
DNER	1.249815077	4.031743443	5.54E-05
IL22RA1	1.335094269	4.030675199	5.56E-05
KIF20A	1.397153905	4.026789953	5.65E-05
FOXM1	1.29290932	4.021409835	5.79E-05
GTSE1	1.425216254	4.015161042	5.94E-05
UCK2	1.366012397	4.012145847	6.02E-05
CENPH	1.564366402	3.997783766	6.39E-05
KIF4A	1.34253214	3.996729178	6.42E-05
CDC42EP2	1.531056291	3.984692061	6.76E-05
CKAP2L	1.440237076	3.978169368	6.94E-05
TPX2	1.257241742	3.974181645	7.06E-05
ASPM	1.41550351	3.971532627	7.14E-05
KRT81	1.142821482	3.968309689	7.24E-05
BAIAP2L2	1.301355937	3.948818724	7.85E-05
CDK5R1	1.535392479	3.945702019	7.96E-05
SHCBP1	1.466983092	3.942542798	8.06E-05
CENPU	1.37439158	3.924938657	8.68E-05
AL049555.1	1.309486824	3.922308697	8.77E-05
HMGA2	1.282763757	3.914177739	9.07E-05
TACC3	1.428538121	3.908605257	9.28E-05
CHEK1	1.461905352	3.907380256	9.33E-05
KNL1	1.619772496	3.900494513	9.60E-05
TYMS	1.374151221	3.891838997	9.95E-05
DDIT4	1.269575611	3.883717574	0.000102871
DSG2	1.367947199	3.878486541	0.000105108
DEPDC1B	1.399986296	3.874501186	0.000106843
CDCP1	1.339536943	3.870073562	0.000108803
CDCA5	1.328386361	3.868940041	0.00010931
AKAP12	1.228860812	3.860521099	0.000113145
CYP4B1	0.868170805	-3.859958899	0.000113406
SPDL1	1.699648777	3.859570724	0.000113586
FANCI	1.45932547	3.858025637	0.000114307
MKI67	1.313383964	3.851932679	0.000117189
NCAPG	1.348495544	3.846648882	0.000119744
PRSS3	1.213094935	3.824747243	0.000130906
FAM189A2	0.706186809	-3.805941864	0.000141266
SKA3	1.416570815	3.805185148	0.000141698
NEK2	1.307133148	3.802628562	0.000143169
TK1	1.295840274	3.796059857	0.000147014
CLIC6	0.860166725	-3.782697893	0.000155138
CDK1	1.296536623	3.778733759	0.000157628
OIP5	1.383047988	3.768650584	0.000164132
SERPINB5	1.177572921	3.76287063	0.000167974
NKILA	1.444101798	3.759632807	0.000170163
ANGPTL4	1.182639072	3.755704641	0.000172854
TFAP2A	1.300940235	3.752906187	0.000174796
PTTG1	1.331286455	3.752632902	0.000174987
GRAMD1B	1.322969187	3.752526225	0.000175062
AC005077.4	1.287762667	3.72908355	0.000192177
H2AFX	1.426706319	3.726300269	0.000194311
NGEF	1.316467797	3.722021239	0.000197634
CDCA2	1.467002803	3.718043565	0.000200772
SLC16A3	1.351390192	3.713570555	0.000204355
AL365181.2	1.263734154	3.712097779	0.000205549
PXMP4	0.749348186	-3.707797137	0.00020907
WDHD1	1.463022704	3.701640128	0.00021421
CTSV	1.273911129	3.699442486	0.000216074
CEP55	1.29651886	3.698381973	0.000216978
ESYT3	0.669449831	-3.697727188	0.000217538
PFKP	1.28727784	3.695164899	0.000219744
LINC00857	1.577662045	3.694249419	0.000220537
Z83851.1	1.699238541	3.681961203	0.000231447
GGTLC1	0.845557637	-3.681091311	0.000232238
C11orf16	0.636677338	-3.676817425	0.000236162
CLEC3B	0.788688507	-3.658875361	0.000253324
KIF11	1.342145094	3.657655343	0.000254533
CENPM	1.363286902	3.655834463	0.000256347
IER5L	1.313555117	3.648762153	0.000263507
PCLAF	1.327644176	3.641781703	0.000270758
CD302	0.703353514	-3.63268172	0.000280491
INSL4	1.178775641	3.630940721	0.00028239
TRIM6	1.436993081	3.624248412	0.000289803
BTG2	0.784647263	-3.621603915	0.000292782
KIF23	1.342520067	3.62018797	0.000294389
FBP1	0.780712687	-3.617454633	0.000297514
NUP62CL	1.466628395	3.614127925	0.00030136
UBE2S	1.325361333	3.613950682	0.000301566
GPI	1.481370858	3.611722277	0.00030417
C16orf74	1.282423695	3.603338903	0.000314155
KPNA2	1.339857537	3.599808008	0.000318452
DNAJB4	1.399039935	3.599284864	0.000319093
ABCA3	0.845912555	-3.598899152	0.000319567
FAM111B	1.362305762	3.589582667	0.000331208
HMGA1	1.275670077	3.585148224	0.000336887
CENPE	1.491476351	3.584118913	0.000338218
DPYSL2	0.745985645	-3.58210794	0.000340833
SGO2	1.538235066	3.580061477	0.000343513
AC022613.1	1.421565392	3.571846386	0.000354473
GJB2	1.169336576	3.561527426	0.000368704
CCNB2	1.283885351	3.558908677	0.000372399
CDCA4	1.432861374	3.556745871	0.000375477
TPI1	1.503534227	3.553707454	0.000379841
SKA1	1.354561301	3.548577107	0.000387319
BUB1B	1.323882092	3.541999649	0.000397106
MELK	1.27928652	3.539341753	0.000401126
PRR11	1.31935897	3.526603015	0.000420927
CACNA2D2	0.846863358	-3.525685392	0.000422388
STYK1	1.377636136	3.520384194	0.000430922
AC245041.1	1.33057593	3.518356467	0.000434229
SUSD2	0.86647509	-3.516774207	0.000436825
LIFR	0.727340802	-3.515381015	0.000439123
TCN1	1.11977199	3.512818637	0.00044338
IGF2BP3	1.267992111	3.509420266	0.000449085
FEN1	1.420418023	3.508547726	0.00045056
METTL7A	0.749210685	-3.507034009	0.000453131
NUSAP1	1.304753711	3.505953389	0.000454975
CDC25A	1.491077198	3.498720715	0.000467496
CDCA3	1.385233219	3.497320518	0.000469957
NEIL3	1.290904064	3.49400082	0.00047584
FAM184A	0.66340058	-3.493668233	0.000476433
STRIP2	1.288161757	3.493625531	0.000476509
GPX8	1.33118087	3.492583905	0.000478371
UHRF1	1.375721928	3.488069925	0.000486521
DEPDC1	1.347974353	3.487732538	0.000487135
PLOD2	1.228762986	3.485811143	0.000490647
PKMYT1	1.383798759	3.483706042	0.000494522
AC099850.3	1.283539977	3.480024297	0.000501368
AC092868.1	1.231788148	3.479498709	0.000502353
ADGRF5	0.838423545	-3.47919316	0.000502926
CDC20	1.231790111	3.478607323	0.000504027
CKAP4	1.448304521	3.473820419	0.000513104
CENPF	1.28651845	3.47343367	0.000513844
ARRB1	0.711792284	-3.471325833	0.000517895
LMNB1	1.344695813	3.470337132	0.000519805
AL365181.3	1.19298089	3.469910203	0.000520632
ENTPD2	1.326295933	3.463522012	0.000533153
SGO1	1.486371252	3.456889616	0.000546449
SYNPR-AS1	0.730937812	-3.450085096	0.00056041
SH3BP5	0.659743998	-3.447070476	0.000566701
PBK	1.256534686	3.446591327	0.000567707
POPDC3	1.244737279	3.44301859	0.00057526
RCCD1	1.617663999	3.433294086	0.000596295
AURKA	1.282410233	3.424481615	0.000615974
ERO1B	0.764033894	-3.422261673	0.000621025
IL20RB	1.176369448	3.41117831	0.000646828
CAT	0.711850167	-3.409801139	0.000650103
COL7A1	1.240399014	3.409330279	0.000651226
MTURN	0.732076173	-3.407516752	0.000655569
RAD51	1.396880454	3.407202301	0.000656325
VEGFD	0.759314343	-3.401348797	0.000670542
SPC24	1.339008706	3.401173628	0.000670972
CENPK	1.453566965	3.383570186	0.000715499
TMPRSS11E	1.154641171	3.383114576	0.000716687
PAICS	1.446253042	3.376055296	0.000735331
BIRC5	1.231515183	3.374964301	0.000738253
AL034397.3	0.590150855	-3.366650025	0.000760872
BUB1	1.298934248	3.359202849	0.000781677
ZWINT	1.292069435	3.350812613	0.000805748
PERP	1.320989296	3.349171802	0.000810535
S100A16	1.248938419	3.347269047	0.00081612
PHLDB2	1.367593779	3.347065634	0.000816719
SFXN1	1.605351303	3.346270916	0.000819063
UBE2C	1.184961211	3.34376949	0.000826484
MDFI	1.217048446	3.338525669	0.000842242
KIF2C	1.250661136	3.331561985	0.000863601
SPOCK1	1.220226003	3.329872761	0.000868857
BLM	1.491163853	3.323016641	0.000890496
ADGRD1	0.758819653	-3.313461887	0.000921487
CDT1	1.296355255	3.312290888	0.000925353
SDCBP2	1.186520151	3.301232838	0.00096261
MAD2L1	1.306326248	3.299307605	0.000969236
CDC6	1.278102796	3.298196076	0.000973082
HTR1D	1.302434305	3.273862022	0.001060884
EGLN3	1.179099326	3.271393329	0.00107019
ADGRF4	1.239295647	3.268564085	0.001080947
BEX5	0.770814618	-3.268408992	0.00108154
ACAD8	0.71071165	-3.267947412	0.001083305
MZT2A	1.465035029	3.267849061	0.001083681
NCAPD2	1.359234042	3.262363555	0.001104873
SEMA4B	1.306089668	3.259102648	0.001117652
CKS1B	1.3024669	3.254438056	0.001136169
KIF20B	1.487049522	3.252153469	0.001145342
ASF1B	1.304696236	3.247960221	0.001162355
SELENBP1	0.840996985	-3.24522246	0.001173589
ERCC6L	1.504984392	3.24389842	0.001179058
ALG3	1.482091515	3.243691885	0.001179913
ALDOA	1.398981561	3.241803666	0.001187758
DAPK2	0.646344389	-3.240450391	0.00119341
AL590666.2	1.220611851	3.228672272	0.001243663
MMP14	1.269624803	3.221597423	0.001274781
ZNF750	0.805900416	-3.220763426	0.001278496
CASS4	0.643404478	-3.220514516	0.001279607
CENPA	1.259410152	3.215020554	0.001304352
GPR37	1.237596448	3.21433197	0.001307484
MCM4	1.292296591	3.213902816	0.00130944
PPFIBP1	1.509645171	3.209519693	0.001329569
SPAG5	1.277550897	3.207969833	0.001336755
MIR3189	0.830495487	-3.203619456	0.001357117
ADA2	0.782586516	-3.202920857	0.001360414
SFTPD	0.906123529	-3.201684712	0.001366264
CDCA8	1.264600084	3.200450139	0.001372131
NCAPH	1.266336677	3.199655019	0.001375922
SAPCD2	1.285428455	3.19724247	0.001387482
LMNB2	1.366334414	3.194046103	0.001402937
VIPR1	0.716264321	-3.190203351	0.001421727
CD3EAP	1.612369663	3.188432959	0.001430462
RFLNA	1.255264839	3.186422448	0.001440441
LPGAT1	1.477811749	3.184084051	0.001452128
KRT16	1.142664297	3.181254201	0.001466389
AC026355.1	0.692484614	-3.17903089	0.001477683
RHPN2	1.277298875	3.173695167	0.001505117
AC027031.2	1.43623653	3.173063306	0.001508396
LRFN4	1.297199159	3.171503576	0.00151652
MCM6	1.361918494	3.165006633	0.001550794
ELOVL6	1.276031177	3.163731233	0.001557606
UPK1B	1.133853085	3.160634353	0.00157426
SPATS2	1.549880834	3.158766431	0.001584384
CDH17	1.159726257	3.140886174	0.001684375
SELENOP	0.809218603	-3.140055183	0.00168916
ADAMTS8	0.688939876	-3.135175428	0.001717514
CYP27A1	0.791414884	-3.134728966	0.00172013
ESPL1	1.33568405	3.131125685	0.001741376
LINC00460	1.18893317	3.120396849	0.001806075
SCARF1	0.698622068	-3.116415866	0.001830639
AURKB	1.228411889	3.11340156	0.001849442
RACGAP1	1.295031913	3.111545808	0.001861106
UCA1	1.171957477	3.107254788	0.001888336
ZWILCH	1.503632796	3.1063792	0.001893937
DPEP2	0.650104857	-3.105520103	0.001899447
AP001453.2	1.297684426	3.10412311	0.001908439
KNSTRN	1.356100368	3.103198603	0.001914411
DTYMK	1.38714303	3.101516637	0.001925321
ZNF367	1.426821857	3.100707238	0.001930591
ANXA10	1.136898649	3.097757916	0.001949906
CPS1	1.089793075	3.094903137	0.001968772
ACOXL	0.652227131	-3.094310275	0.001972711
ZMYND15	0.633520975	-3.08928904	0.002006361
NTS	1.110386497	3.084095098	0.002041723
ST6GALNAC6	0.691568174	-3.084022581	0.002042221
GPRIN1	1.342099543	3.083610455	0.002045052
KRT86	1.28228021	3.079921782	0.00207055
LINP1	1.230892118	3.077178849	0.002089699
HASPIN	1.522790305	3.077164611	0.002089799
GJB5	1.201746638	3.076026489	0.002097792
STK32A	0.776325675	-3.0726336	0.002121788
PIMREG	1.277787575	3.072209218	0.002124807
ARHGEF39	1.571381662	3.07013406	0.002139627
FGD3	0.670767657	-3.070105812	0.002139829
PLK4	1.391173353	3.068961938	0.00214804
MND1	1.34158954	3.068239362	0.002153241
FAM83D	1.246497401	3.067495138	0.00215861
CLSPN	1.354396093	3.067269907	0.002160237
HSPD1	1.405678257	3.063114696	0.002190461
ASPH	1.22370084	3.060647531	0.002208589
KIAA1324	0.866931242	-3.059559536	0.002216627
GDF10	0.714591816	-3.058444885	0.00222489
CBFA2T3	0.632850925	-3.054210255	0.002256539
TNFRSF11A	1.503584281	3.050385675	0.002285477
BTK	0.737912409	-3.047823686	0.002305051
GARS	1.435245559	3.042465324	0.002346489
ORC1	1.320577701	3.034294233	0.002410992
P2RX1	0.610118976	-3.033906041	0.002414096
KIFC1	1.232301827	3.033107729	0.002420492
CRTAC1	0.848808613	-3.032865468	0.002422436
ADRB2	0.700829435	-3.028785869	0.002455387
PTGDS	0.848394731	-3.027086037	0.002469237
CHRDL1	0.822077838	-3.02707981	0.002469288
ANOS1	0.791864911	-3.026521289	0.002473854
CENPN	1.371980427	3.022566073	0.002506414
LY6K	1.169198132	3.022378098	0.002507971
LINC02081	1.323604868	3.01969277	0.002530312
GAPDHP35	1.285037203	3.019247007	0.002534038
NCAPG2	1.344825839	3.019229349	0.002534186
HLF	0.797193538	-3.017855433	0.002545703
KLK8	1.189532356	3.017474839	0.002548902
MVB12B	0.67852476	-3.017454199	0.002549076
FERMT1	1.256668046	3.016237047	0.002559331
INMT	0.831333467	-3.014255853	0.002576105
COL4A3	0.774792732	-3.008900784	0.002621947
TTK	1.283462755	3.006503029	0.002642714
CDC45	1.246040876	3.003297355	0.002670713
WFDC2	0.875380245	-3.002869671	0.002674469
INCENP	1.369576739	2.997429778	0.002722666
PCSK9	1.194609992	2.990791683	0.002782552
CFTR	0.790275806	-2.990327848	0.002786782
CCL20	1.120998983	2.987689499	0.00281095
MAP3K3	0.634385797	-2.985999155	0.002826534
LARGE2	0.817109153	-2.975599452	0.002924165
DSCC1	1.309373535	2.973349758	0.002945686
HLA-DRB5	0.878988868	-2.96751565	0.00300217
GPRIN2	0.800651669	-2.965849221	0.003018484
AZIN2	0.613113311	-2.965048614	0.003026351
NOP2	1.422737964	2.961282742	0.003063606
AMIGO1	0.672273111	-2.959929464	0.003077095
HSD17B6	0.840893785	-2.959022927	0.003086161
C5orf38	0.83659344	-2.954051382	0.003136318
ITGB4	1.179322363	2.950114571	0.003176561
SLC15A2	0.791509472	-2.946429705	0.003214655
WDR76	1.399568056	2.945479972	0.00322454
CIB2	1.2790571	2.94458286	0.003233903
MIF	1.28000739	2.940593777	0.003275838
CIP2A	1.325699289	2.934514201	0.003340703
BRIP1	1.526831072	2.933900858	0.003347311
MYEOV	1.140596796	2.93322858	0.003354568
WNT7A	1.244575745	2.932237161	0.003365296
BRI3BP	1.428601945	2.928675251	0.003404099
NDNF	0.869837656	-2.925492415	0.003439116
ADCY9	0.727336158	-2.91593199	0.003546278
TRIM59	1.562787512	2.915385798	0.003552491
KRT6B	1.171590814	2.911054876	0.003602107
TM6SF1	0.653447015	-2.908577478	0.003630772
TOP2A	1.185750695	2.900995086	0.003719797
TNNT1	1.124486826	2.897487179	0.003761651
ATP13A4	0.848340855	-2.895257669	0.003788474
CCNE1	1.214878461	2.892424437	0.003822811
TROAP	1.230674488	2.892163727	0.003825985
DLC1	0.817676311	-2.887971591	0.003877349
C17orf53	1.301898043	2.887430709	0.003884021
CX3CR1	0.733970519	-2.887379098	0.003884659
F2RL1	1.217312777	2.886076436	0.003900774
MAOB	0.809957148	-2.878254887	0.003998819
RHOD	1.253969543	2.877185345	0.004012398
RASGRP2	0.659869533	-2.876618124	0.004019617
CBX7	0.698020377	-2.87541567	0.004034959
PCP4L1	0.885891354	-2.875012699	0.004040112
AK4	1.230185574	2.866079162	0.004155903
SMOC1	1.131709931	2.853275274	0.004327112
KHDRBS2	0.709509495	-2.851898462	0.004345898
INHA	1.119629177	2.851480956	0.004351609
C19orf48	1.317055922	2.849280266	0.004381826
TUBB6	1.272665663	2.848792823	0.004388545
MYBL2	1.151796702	2.84773338	0.00440318
PKP3	1.350517633	2.846021886	0.004426915
PSCA	1.1010393	2.843487605	0.004462274
OR7E47P	0.719836813	-2.840006123	0.004511267
GOLM1	1.265770918	2.837264496	0.00455019
ALDH2	0.799990938	-2.837025413	0.004553599
CA4	0.725292827	-2.836711507	0.004558078
SCN4B	0.681874905	-2.832964157	0.004611856
FNDC4	1.201059958	2.832940315	0.0046122
ARHGAP30	0.763443988	-2.830451021	0.004648243
SPRR1B	1.093378194	2.830099597	0.004653352
CA9	1.110602562	2.829157398	0.004667074
LINC01936	0.656325467	-2.82872233	0.004673423
PSPH	1.277479455	2.828030838	0.004683529
DRAM1	0.826186985	-2.82728122	0.004694508
CCDC34	1.324308914	2.826445955	0.004706769
CASZ1	0.655306279	-2.823931248	0.004743856
AC090559.1	0.691678549	-2.82121182	0.00478426
CGNL1	0.76268209	-2.820989271	0.00478758
TUBA4A	1.283827201	2.818823638	0.004819999
AUNIP	1.35818467	2.817413791	0.004841211
CPAMD8	0.813487552	-2.817393473	0.004841517
TM4SF4	1.098732951	2.817172004	0.004844857
COA6	1.283568575	2.81618488	0.004859769
PRKCE	0.58298025	-2.814860826	0.004879836
TBRG4	1.467119487	2.813592722	0.004899126
KIF18B	1.23983407	2.812245957	0.004919687
PPP2R2C	1.20970819	2.810072507	0.004953034
BORA	1.47394055	2.804334146	0.005042062
MAP3K8	0.711002743	-2.798436712	0.005135063
CDH24	1.28995802	2.793268578	0.005217835
PGM5	0.72356312	-2.78592731	0.005337484
HSPC324	0.560304024	-2.785916227	0.005337666
AL033397.2	1.257902253	2.77942214	0.005445571
MS4A2	0.694040738	-2.778531526	0.005460521
DNAJC22	1.234271442	2.776680328	0.005491716
BTNL9	0.700991936	-2.773385169	0.005547642
ARHGAP44	0.75772653	-2.77132169	0.005582924
CHAF1B	1.369968765	2.769128062	0.005620654
LINC00578	0.756161133	-2.767566465	0.005647653
SFTPC	0.943006756	-2.764363838	0.005703391
PEBP4	0.894839607	-2.763122899	0.005725121
IQGAP3	1.242921046	2.762455615	0.005736836
NT5E	1.148047776	2.760285419	0.005775088
LGR4	1.264837318	2.759217325	0.005793999
ADAM12	1.221359809	2.755066525	0.00586802
F12	1.297422515	2.754011157	0.005886976
NUF2	1.22096727	2.747128717	0.006011953
BRCA1	1.355261105	2.746206056	0.006028888
MTFR2	1.326452522	2.744147485	0.006066827
PPAT	1.384369844	2.743347465	0.00608163
KLF10	1.417860363	2.740068318	0.006142641
PTGFRN	1.340863649	2.738807841	0.00616624
POLE2	1.32546734	2.734337272	0.006250598
MCM10	1.276228931	2.73363364	0.00626397
EPS8L3	1.166506464	2.731913269	0.006296771
JAML	0.758389714	-2.72864956	0.006359425
SLC7A5	1.181330475	2.728576171	0.00636084
KRT17	1.100054788	2.725085996	0.006428474
MT1A	1.149767139	2.724011851	0.006449419
EFNB2	1.235177382	2.723434642	0.0064607
TPBG	1.301901333	2.723021376	0.006468787
GLB1L3	0.837446387	-2.722591335	0.006477213
GPR87	1.121578397	2.722082403	0.006487196
GDF15	0.878877814	-2.720499339	0.00651834
ZNF322	0.705528513	-2.719541662	0.006537246
ATAD2	1.259966409	2.71313265	0.006665042
EPHB2	1.24717988	2.711260103	0.006702802
TNNC2	0.874146783	-2.70996506	0.00672903
CAPS	0.839897527	-2.709555042	0.006737353
HHIPL2	1.14723013	2.70931013	0.006742328
MAL	0.8041284	-2.707348702	0.006782298
MGP	0.853534733	-2.704898682	0.006832523
VSIG2	0.889	-2.703413755	0.006863126
NEDD9	0.810914078	-2.695921749	0.007019415
WDR62	1.339879359	2.694874149	0.007041522
AC105942.1	0.751243095	-2.694585573	0.007047623
HELLS	1.380657745	2.691420805	0.007114839
MYO19	1.426316899	2.691296486	0.007117491
MFSD2A	0.832194959	-2.689851351	0.007148385
CPA3	0.86797445	-2.686439764	0.007221797
SPATA18	0.798096349	-2.686274428	0.007225372
SFTA1P	0.897566624	-2.68300645	0.007296358
EFNA5	1.227138427	2.682405808	0.007309473
CD79A	0.874905979	-2.682076272	0.007316678
UBE2T	1.209929412	2.678339599	0.007398816
CAMK2N1	1.171127771	2.677789899	0.007410969
TEDC2	1.325198852	2.677159178	0.007424935
DARS2	1.354156757	2.674469194	0.007484765
AL445524.1	1.176057262	2.672638914	0.007525721
ANP32E	1.256808131	2.67232746	0.00753271
DNASE1L3	0.701852563	-2.669779069	0.007590117
GPR35	1.220458861	2.669239375	0.007602325
RFC4	1.272032488	2.669177732	0.00760372
MSLNL	1.202514112	2.667834576	0.007634184
GCLC	1.138325909	2.665807774	0.007680359
SLC16A11	0.737906677	-2.664905854	0.007700988
FMO3	0.769299584	-2.664821237	0.007702926
ITPKC	1.331390228	2.662086231	0.007765798
NDC1	1.357701643	2.660806802	0.007795367
CD300LF	0.793516854	-2.660702041	0.007797793
AQP4	0.895821217	-2.657910508	0.007862677
SYNE1	0.733454316	-2.657104732	0.007881495
PKIB	1.176001033	2.656855101	0.007887334
HAVCR1	1.22023851	2.653623974	0.007963251
ITGAL	0.796644934	-2.653462662	0.007967058
SHC3	0.694942639	-2.65295982	0.007978937
ADH1B	0.873433936	-2.650839614	0.008029196
FMO2	0.808545578	-2.649389642	0.00806373
SPN	0.775897325	-2.643421269	0.008207285
CCDC69	0.797400266	-2.641684567	0.008249485
TWIST1	1.233813073	2.639061486	0.00831359
AGER	0.89903965	-2.637537011	0.008351051
HOXB7	1.153568608	2.63371298	0.008445685
TRIM2	0.819575583	-2.62633799	0.008630907
MTX1P1	1.346432221	2.62235766	0.008732374
IRF8	0.79689697	-2.621989137	0.008741822
SEMA3A	1.182957644	2.619193352	0.008813798
ARHGEF6	0.754347884	-2.617060581	0.00886906
FANCD2	1.458349878	2.61569462	0.008904616
MOCS1	0.701533011	-2.614414127	0.008938063
FAM177B	1.190157946	2.612650546	0.008984311
CENPW	1.200718264	2.611270048	0.009020663
LRRC10B	0.809000142	-2.607913353	0.009109601
C7	0.886692604	-2.607543413	0.009119451
SIDT2	0.668986147	-2.606953211	0.009135184
ATIC	1.474330725	2.603938917	0.009215918
SERPINA5	1.216257545	2.601362987	0.009285415
MAFF	1.349753201	2.600735471	0.009302415
TNFSF13	0.767460496	-2.59637466	0.009421327
NMRAL2P	1.158868048	2.596289337	0.009423667
LIMD1	0.723110078	-2.592235583	0.009535445
RAD51AP1	1.231330888	2.589978233	0.0095982
DCBLD2	1.179666406	2.588340345	0.009643964
ENO1	1.388631526	2.587444352	0.009669081
HIGD1B	0.788882279	-2.586604672	0.009692673
TFF1	1.064588813	2.585532916	0.009722859
COL5A2	1.166179667	2.585102082	0.009735017
CENPI	1.353959264	2.581922445	0.009825166
NDRG2	0.789425043	-2.581080787	0.009849153
PADI1	1.193133	2.58012748	0.009876385
AC245041.2	1.279363606	2.576657485	0.009976075
HLA-DOA	0.859406834	-2.571828333	0.010116304
HPGDS	0.790470588	-2.570780269	0.010146968
NLRC4	0.643627219	-2.568879095	0.010202805
EFCC1	0.710998607	-2.568157301	0.010224075
KCNK3	0.815416476	-2.563853098	0.010351735
ITGA8	0.774710725	-2.563781557	0.010353869
MYRF	1.197981075	2.563507574	0.010362044
KRT8P3	1.257401518	2.56209555	0.010404269
CD52	0.853814344	-2.559424177	0.010484572
MAP6	0.71848155	-2.556495927	0.010573231
PGC	0.946676379	-2.556122968	0.010584571
MYOZ1	0.737448267	-2.553557863	0.010662856
ADAMTSL5	1.348227305	2.553346077	0.010669343
KLK6	1.116673592	2.548758608	0.01081071
LINC01138	1.44901378	2.548266374	0.010825977
B3GALNT1	1.273104244	2.548224496	0.010827277
IGFBPL1	0.812296665	-2.546703538	0.010874577
COL6A6	0.699063307	-2.544888066	0.010931277
SMAD9	0.728599706	-2.543857466	0.010963581
SOX9	1.142433968	2.537266342	0.011172192
ABLIM3	1.266752205	2.536251011	0.011204639
CDH2	1.197838655	2.536005414	0.0112125
PLA2G4F	0.79968489	-2.533960993	0.011278129
FCN1	0.805434203	-2.532751893	0.011317102
HLA-DRA	0.875155571	-2.532256232	0.011333114
KRT14	1.135246149	2.532099808	0.011338171
FENDRR	0.643614621	-2.53142255	0.01136009
SEC14L6	0.803612861	-2.529114423	0.011435074
PLA2G1B	0.885152025	-2.526079546	0.011534336
KL	0.654281687	-2.525618087	0.011549496
DPY19L1	1.234001023	2.524843009	0.011574998
SERPINH1	1.313230982	2.524289288	0.011593248
N4BP2L1	0.704587922	-2.52238906	0.011656071
TNNC1	0.853144188	-2.521297735	0.011692287
PHACTR1	0.721349371	-2.520397369	0.011722242
PPP1R14B	1.289258584	2.518962166	0.01177013
OLFM4	1.184053029	2.514570085	0.011917761
AC027117.1	0.836447094	-2.50913405	0.012102755
STEAP1	1.143752934	2.508909851	0.012110439
PITX1	1.143992577	2.50883473	0.012113014
POC1A	1.287037634	2.508539534	0.01212314
ANKRD29	0.820728153	-2.507730361	0.012150935
MIR23A	0.760598013	-2.50718577	0.012169673
SCN7A	0.783925394	-2.506855709	0.012181043
C4orf48	1.203372814	2.506442098	0.012195303
AC021016.2	0.592189989	-2.506092519	0.012207367
MRPL15	1.276620331	2.501772801	0.01235732
TBX4	0.789845613	-2.500045375	0.01241774
COL11A1	1.109007796	2.497729732	0.012499145
MFAP4	0.878251989	-2.497506776	0.012507007
S100P	1.067791905	2.495123935	0.012591314
AF131215.5	0.6590411	-2.492283032	0.012692485
CTSG	0.747591832	-2.491557783	0.012718428
IGHD2-2	0.819120823	-2.488006259	0.012846147
NKD1	0.690924466	-2.486283594	0.012908505
WASF1	1.292213054	2.485721762	0.012928901
TUBG1	1.307284488	2.484795303	0.012962595
PECAM1	0.776657252	-2.483823342	0.012998027
ABCA8	0.700480957	-2.482772796	0.013036421
TCF21	0.742855367	-2.481621401	0.013078615
PSRC1	1.285320362	2.476539455	0.013266296
CLEC12A	0.748266205	-2.472242712	0.013426832
RRAS	1.275049904	2.469557158	0.01352804
IGFBP3	1.144807217	2.467119702	0.013620482
SDK1	0.825958203	-2.464476756	0.013721346
PRAM1	0.727222202	-2.463813827	0.013746749
BIK	1.212621186	2.463640165	0.013753411
IGHJ3P	0.894103662	-2.46336855	0.013763835
SNRPE	1.364098662	2.462878685	0.013782654
TNS1	0.823369963	-2.462579786	0.013794148
KCNK5	0.860299302	-2.460788655	0.0138632
BZW2	1.326953494	2.457457724	0.013992428
IL33	0.848122093	-2.457325793	0.013997568
MFNG	0.751633362	-2.457244715	0.014000728
SLC35F2	1.276323624	2.454772257	0.014097387
MCEMP1	0.861635484	-2.454034372	0.014126348
CDA	1.101804293	2.453192632	0.014159449
AC026401.3	1.283438556	2.452903958	0.014170817
FA2H	1.15084854	2.452569934	0.014183981
HVCN1	0.701385555	-2.450204525	0.014277509
EME1	1.344156356	2.449904521	0.01428941
CRY2	0.761748041	-2.44791555	0.014368533
RAD54L	1.262634533	2.446153771	0.01443894
GLB1L2	0.831789242	-2.443872367	0.014530566
GIMAP1	0.698388556	-2.443262056	0.014555164
KLHL35	0.747883572	-2.442716828	0.01457717
GAPDHP1	1.142746854	2.442233673	0.014596695
RAB5IF	1.289049636	2.441445022	0.014628616
MS4A7	0.825255823	-2.439824776	0.014694387
P2RY14	0.703845278	-2.439566168	0.014704909
MCM2	1.211636374	2.43778105	0.014777722
STIL	1.326544697	2.433795055	0.014941452
MTHFD2	1.218449051	2.432664314	0.014988189
GIPC3	1.45966734	2.432500703	0.014994962
CBX3	1.372660783	2.431922587	0.015018917
TMEM273	0.759581023	-2.43049625	0.015078162
GIMAP8	0.771778658	-2.429923067	0.015102028
NELL2	0.738435007	-2.429465011	0.015121124
GINS2	1.213509922	2.42884634	0.01514695
IGKV1OR2-6	0.859675247	-2.427115828	0.015219396
PABPC1	1.313186651	2.426610788	0.015240596
ZBTB4	0.733055845	-2.420283415	0.015508415
NFIX	0.84234046	-2.41854923	0.015582537
SLC6A8	1.173855803	2.417739769	0.015617241
MIS18A	1.315860731	2.417539355	0.015625844
MTMR10	0.627792363	-2.415382556	0.015718691
IGHV5-51	0.916722033	-2.414708559	0.015747805
AC104083.1	0.785135059	-2.414346023	0.015763484
TPSB2	0.878955081	-2.413091159	0.015817863
MRC1	0.878945316	-2.409075957	0.015992969
GPR65	0.722448861	-2.406999711	0.016084183
S1PR4	0.780808724	-2.406900691	0.016088544
CD101	0.66819599	-2.405971045	0.016129543
AC026369.3	0.73115519	-2.405439232	0.016153038
RAI2	0.786255311	-2.403123794	0.016255683
CALU	1.273724497	2.40280897	0.016269684
CPED1	0.722724593	-2.396539402	0.016550714
PLEKHA6	1.212843917	2.396047642	0.016572936
TPPP	0.837196423	-2.395961958	0.016576811
SNTN	0.772465447	-2.395387374	0.016602814
RASSF2	0.803040207	-2.394550151	0.016640768
CCT3	1.332385672	2.394469949	0.016644407
RBPMS-AS1	0.788071857	-2.392072097	0.016753551
KLRG2	0.76911709	-2.391498219	0.016779765
B3GNT3	1.161386198	2.390688638	0.016816808
SLC7A11	1.136189243	2.388941817	0.016896978
AL603750.1	0.73633361	-2.388317599	0.016925708
FAT1	1.201500788	2.387581498	0.016959642
C20orf194	0.675870525	-2.386141301	0.017026208
AC068587.2	0.759078956	-2.384746088	0.017090913
COL5A1	1.155033821	2.381967264	0.017220428
SELENOI	1.279846875	2.381252705	0.017253871
IGHV3-13	0.90436393	-2.38028732	0.017299144
THSD1	0.670236099	-2.376722728	0.017467213
CD33	0.686129585	-2.375459446	0.017527118
NLN	1.457892362	2.372951486	0.017646582
AL033519.3	0.757434067	-2.371729534	0.017705046
TPI1P1	1.231961179	2.368993094	0.017836587
SASS6	1.388520409	2.368694185	0.017851007
OAS1	1.179406304	2.367236906	0.017921457
IGKV1D-43	0.841446754	-2.366149654	0.017974177
MIR4697HG	0.802949247	-2.363200361	0.018117871
IGLV9-49	0.910965732	-2.36194848	0.018179168
WIF1	0.910248286	-2.360561577	0.018247289
PPIAP39	0.768066856	-2.359265043	0.018311172
HACD1	1.234592141	2.357040553	0.018421235
EMP2	0.827181373	-2.356779017	0.018434213
ECEL1P2	0.738531607	-2.355916901	0.018477051
KIF15	1.279387046	2.355855469	0.018480106
SELP	0.796247005	-2.355681421	0.018488766
DRC3	0.676669578	-2.35399051	0.018573085
SEC14L4	0.803522439	-2.353553728	0.01859492
CRYM	0.889648835	-2.352271915	0.018659129
MS4A15	0.895516369	-2.351537407	0.01869601
CLIC5	0.849756107	-2.34855454	0.018846439
ADAMTS15	1.295734709	2.348035354	0.01887273
OASL	1.188390702	2.341543898	0.019204167
RTN1	0.716088614	-2.340605451	0.019252501
TRIP13	1.179954142	2.337653445	0.019405233
MCM8	1.345251657	2.337172333	0.019430225
DEFB1	1.086192031	2.337004727	0.019438938
GPC3	0.870697114	-2.336566332	0.019461745
HPRT1	1.267652135	2.336001374	0.01949117
GPIHBP1	0.801364467	-2.335453317	0.019519752
PTPRO	0.689657013	-2.330106752	0.01980051
E2F8	1.272044292	2.329735569	0.019820131
CHAD	0.812568993	-2.32935449	0.019840294
MCM7	1.231547315	2.329002366	0.01985894
FAAP24	1.340291183	2.328100908	0.019906746
C2orf40	0.795635374	-2.324615353	0.020092537
NCCRP1	1.122893547	2.32351739	0.020151375
ITPKA	1.114355124	2.320765793	0.020299488
COL4A4	0.817075568	-2.317975199	0.020450669
CD69	0.828444661	-2.315237643	0.02059993
FANCA	1.357852138	2.314296212	0.020651479
KAT2B	0.741627459	-2.312366616	0.020757488
CAPN13	0.884220807	-2.311236456	0.020819798
SRPK1	1.381524236	2.310057725	0.020884958
XRCC2	1.297909292	2.309560077	0.020912522
SOD3	0.860520431	-2.309465468	0.020917766
LRRC36	0.752277755	-2.308183796	0.020988916
TSKU	1.165487056	2.30813798	0.020991463
POSTN	1.140363581	2.307324022	0.021036763
INTS8	1.410827154	2.306352385	0.02109095
FOXD2-AS1	1.376966739	2.305358074	0.021146528
GIMAP6	0.802872142	-2.304052836	0.021219678
RPL13AP17	0.694826655	-2.303347768	0.021259284
C16orf54	0.798109271	-2.303328059	0.021260392
MIR22HG	0.768699358	-2.303109491	0.021272683
HAL	1.164040491	2.301154881	0.021382878
P3H4	1.202130302	2.29842254	0.021537752
TNFRSF17	0.848188538	-2.297309838	0.021601101
IGKV1-8	0.89407344	-2.297057901	0.021615467
NME4	1.258091405	2.295404358	0.021709962
AC116407.1	0.759651227	-2.292355737	0.021885124
FAM92B	0.82203864	-2.291356963	0.021942777
MIR3677	0.81228182	-2.288302013	0.022119939
GGH	1.141698196	2.287496877	0.022166838
HIST1H2BK	1.164731563	2.284908595	0.022318188
SCGB1A1	0.949040858	-2.283901399	0.022377326
ERG	0.729484082	-2.282457994	0.022462315
MNDA	0.853574682	-2.281662693	0.022509262
GIMAP7	0.825934198	-2.279207079	0.022654758
CYTOR	1.252355895	2.277863204	0.022734729
CAV2	1.174618817	2.274197221	0.022954131
ITPRIP	1.290238842	2.272965305	0.023028271
SULT1A1	0.783903848	-2.272669252	0.023046119
KCNK1	1.175240957	2.272549178	0.023053361
PRICKLE2	0.701648891	-2.271526603	0.023115118
GPX3	0.862114802	-2.269804463	0.02321945
TMEM63C	0.837111867	-2.266515864	0.023419817
PARPBP	1.288256476	2.266463554	0.023423016
PIFO	0.846739865	-2.265493087	0.023482438
PAQR4	1.238809331	2.264899344	0.023518857
LGI3	0.812138148	-2.263412563	0.023610269
SNX22	0.677526643	-2.258474067	0.02391612
TSPAN7	0.879463832	-2.258236541	0.023930916
CAVIN2	0.861959488	-2.256066562	0.024066463
CEACAM21	0.757480089	-2.254196476	0.02418381
GMFG	0.828283979	-2.253358883	0.02423653
SYT13	1.112785707	2.252631857	0.024282371
RNF144B	0.799138349	-2.250263939	0.024432196
SLC52A3	1.242892348	2.248991504	0.024513037
IGHV1OR16-3	0.789982375	-2.247558701	0.024604344
TXNRD1	1.118325129	2.246413207	0.024677553
AGMAT	1.285723098	2.246235817	0.024688907
COL1A2	1.131022953	2.246128061	0.024695806
PAQR5	1.217754474	2.245918997	0.024709197
FAM49A	0.781957622	-2.245324446	0.024747312
PIP5KL1	0.810603815	-2.243060861	0.02489289
CYP2C18	1.180678059	2.241109426	0.025018988
ACSS3	0.694912463	-2.240192482	0.02507843
CAPN12	0.788389404	-2.239297843	0.025136543
ATAT1	0.747706507	-2.237868689	0.025229619
CCDC65	0.731719219	-2.23633771	0.025329658
SBK1	0.85694624	-2.235801507	0.025364776
CEMIP	1.119831806	2.23557829	0.025379408
SCIMP	0.778932539	-2.23510506	0.025410452
DRAIC	0.880810456	-2.234490248	0.025450833
ADRB1	0.799783606	-2.234117156	0.025475365
ABCA12	1.205400622	2.232543451	0.025579067
COL1A1	1.1134396	2.232268406	0.025597229
CPXM1	1.176272422	2.230452628	0.025717409
DDX11	1.306207775	2.230271086	0.025729451
PMAIP1	1.156190975	2.229784264	0.025761769
EREG	1.093889344	2.22751317	0.025912997
SDHAP3	0.864506477	-2.227034953	0.025944938
A2M	0.862507982	-2.22580489	0.026027253
HRCT1	1.248480412	2.225034127	0.026078947
PHLDA2	1.154657843	2.222409381	0.026255652
PTX3	1.23155241	2.221692611	0.026304086
MSMO1	1.243461354	2.220902388	0.026357573
MSTO2P	0.735955268	-2.220406664	0.026391175
HABP2	0.896646507	-2.220401227	0.026391544
IL7R	0.857310171	-2.219084965	0.026480945
LDHAP4	1.218619889	2.218507499	0.026520249
CCNF	1.288761956	2.216129464	0.026682637
LATS2	1.37546695	2.215946601	0.026695159
MAMDC2	0.83479993	-2.214340347	0.026805375
CCT5	1.26510198	2.210980848	0.027037163
RSPH9	0.708855478	-2.210499208	0.027070535
ACKR1	0.879278395	-2.210064691	0.027100673
FAM162B	0.795653765	-2.209625929	0.027131134
SNHG3	0.813038651	-2.20941885	0.027145521
RILPL2	0.731229097	-2.208526116	0.027207619
CFAP52	0.754473827	-2.207837197	0.027255624
MSX2	1.235599995	2.204312201	0.027502395
IGKV1-33	0.859914005	-2.201059684	0.027731799
FAM166B	0.81781604	-2.20055063	0.027767852
CDC7	1.251415837	2.199855576	0.027817143
IGKV4-1	0.925412716	-2.199622504	0.027833689
FCN3	0.863696025	-2.198130153	0.027939832
TIMELESS	1.234605803	2.197736119	0.027967916
ENO3	0.8616407	-2.197057839	0.028016316
PDGFB	1.22407415	2.196859199	0.028030504
ADH1C	0.903794154	-2.19547477	0.028129559
FHL1	0.848102575	-2.19463239	0.028189978
PPP1R32	0.724663949	-2.192251259	0.028361369
RAB11FIP1	0.825910903	-2.191573899	0.028410288
VGLL3	1.19685041	2.188375274	0.028642278
CCDC146	0.769889489	-2.188096321	0.028662587
FHL2	1.156892133	2.187543515	0.02870287
SLCO4C1	0.850456942	-2.187349274	0.028717036
KRT80	1.158281824	2.1852994	0.028866901
HYLS1	1.366934422	2.184546911	0.028922084
FAM216B	0.841154548	-2.184537882	0.028922747
LPL	0.898352906	-2.181344398	0.029157953
MIR210HG	1.235590002	2.18043642	0.029225127
AC006128.1	0.776281667	-2.180425976	0.0292259
CDKN2A	1.113012325	2.178489707	0.029369598
ADAMTS4	1.187851067	2.178231651	0.029388795
HACD4	0.737085388	-2.176468419	0.029520253
SPARCL1	0.853930231	-2.174328801	0.029680451
NPY	1.181642374	2.172752193	0.029798973
CX3CL1	0.892113358	-2.172450736	0.029821682
IGHV3-47	0.831706907	-2.171744336	0.029874952
HEATR1	1.373042766	2.17100265	0.029930972
MIR126	0.791997252	-2.170011346	0.030005986
IGLV2-5	0.812330461	-2.169042265	0.030079475
ACP5	0.840188914	-2.168559537	0.03011614
SPOCK2	0.84834918	-2.165960414	0.030314212
C1orf112	1.429612663	2.163858541	0.030475208
TONSL	1.252394245	2.163205474	0.030525379
PSMG3	1.241271553	2.162977821	0.030542886
C8orf34-AS1	0.879071913	-2.162920836	0.030547269
CCDC170	0.798435817	-2.161871992	0.030628044
PPIF	1.295060032	2.158716097	0.030872199
CHPF	1.22800977	2.157948554	0.030931832
RNASEH2A	1.224533706	2.157707295	0.030950596
EGR2	0.816743906	-2.157382445	0.030975878
AL357093.2	0.81522377	-2.157149189	0.030994042
ORC6	1.245459514	2.156976821	0.031007471
SIX1	0.863709454	-2.156332928	0.031057678
PRKCH	0.698953095	-2.156282077	0.031061646
HSD17B13	0.810718348	-2.154816422	0.031176203
HSPA6	1.150450215	2.154290775	0.031217376
AP005233.2	1.139485814	2.153835938	0.03125304
MRPL12	1.219889104	2.152446048	0.03136224
LPXN	0.79697741	-2.152132876	0.03138689
TMEM158	1.179504912	2.151167625	0.031462971
STEAP2	1.167229766	2.150694015	0.031500359
UACA	1.285802368	2.150684244	0.031501131
4-Sep	0.662358157	-2.150455571	0.031519197
KLF4	1.162224672	2.147075742	0.031787252
IGLV4-60	0.919805904	-2.146248661	0.031853145
DONSON	1.30169726	2.14613574	0.031862151
LY86	0.854747885	-2.14540702	0.031920318
TEK	0.788799357	-2.143677181	0.032058762
PAK1	1.337356779	2.143465709	0.032075722
CKS2	1.165187135	2.142052923	0.032189224
ECE2	1.270144727	2.140994415	0.032274488
RNU6-140P	0.854659973	-2.139941025	0.032359533
JAM2	0.749724865	-2.139886811	0.032363915
CLDN2	0.91692299	-2.138593067	0.032468639
NRROS	0.77927541	-2.138086975	0.032509685
IGHV7-81	0.824711161	-2.138003753	0.032516439
BOP1	1.218975383	2.137879555	0.03252652
PTHLH	1.153199732	2.137055184	0.032593504
LAD1	1.19332235	2.136949364	0.03260211
MXRA5	1.139804276	2.136329925	0.032652531
MMP1	1.079184679	2.136038903	0.032676243
FAM136A	1.374652408	2.134851934	0.032773107
JPT1	1.225803097	2.133681085	0.032868895
GINS1	1.191611615	2.131371694	0.033058533
ITGA2	1.124657916	2.12861684	0.033285974
IGKJ5	0.909457887	-2.128219118	0.03331892
FGFR2	0.833054583	-2.126499651	0.033461678
CD37	0.84489603	-2.125387978	0.033554253
SRM	1.306118513	2.124836001	0.0336003
ENTPD7	1.283306796	2.12469775	0.033611841
SLC7A10	0.82869022	-2.12442871	0.033634311
CTHRC1	1.126217611	2.124121655	0.033659972
LRRK2	0.891734688	-2.123575948	0.033705619
IGLV1-51	0.924075246	-2.123443248	0.033716726
CADM1	0.867497636	-2.123204738	0.033736699
PLEKHG4	0.819154287	-2.122441913	0.033800646
IGHV2-70D	0.913610641	-2.121888273	0.033847121
PIK3IP1	0.80216238	-2.121344049	0.03389286
GEN1	1.476968814	2.119590983	0.034040554
GREM1	1.13221964	2.119167537	0.034076311
NOTUM	0.874668894	-2.116336039	0.034316238
KLF15	0.8477592	-2.116173426	0.03433006
MYO1F	0.796463822	-2.115164383	0.034415939
TNFAIP8L2	0.837489685	-2.114428524	0.034478684
CNGA3	0.838353214	-2.112175973	0.034671359
FHL5	0.769172783	-2.111931577	0.034692318
SOX15	1.179637096	2.11150025	0.034729336
SLIT3	0.818492491	-2.107150457	0.03510454
SNORA55	0.78920185	-2.106924471	0.035124127
C8G	1.26420091	2.105007961	0.035290615
PLEKHH2	0.777956429	-2.101355338	0.035609785
TAC4	0.807975806	-2.099918039	0.035736052
ABHD6	0.696511707	-2.098855064	0.035829679
ARHGAP18	0.796454924	-2.097450342	0.035953729
LBH	0.830241131	-2.097274858	0.035969251
CARD14	1.218185951	2.096592461	0.036029667
AC009093.3	0.700650444	-2.095692007	0.036109521
HIST1H2BC	1.127358517	2.095478128	0.036128511
SPRR3	1.120746446	2.095303319	0.036144038
RUSC1	1.333092542	2.094612362	0.036205465
IGHV1OR15-9	0.884811045	-2.09388975	0.036269803
CFP	0.70186291	-2.090253109	0.036595069
BACE2	1.143399945	2.089039212	0.036704194
CKAP2	1.249274509	2.088515537	0.036751355
LIMCH1	0.838480581	-2.086692604	0.03691593
PRKDC	1.23545608	2.084706701	0.037095932
CD27	0.862706127	-2.084400628	0.037123741
TBX5-AS1	0.741525107	-2.082858535	0.03726412
CD83	0.834835232	-2.082622094	0.037285684
IGHD3-3	0.893803898	-2.080943648	0.037439064
FIGNL1	1.270997288	2.08013626	0.037513037
TLR8	0.801062721	-2.079784838	0.037545272
ABI3BP	0.820711011	-2.07865455	0.037649113
PLPP4	1.188013173	2.078632646	0.037651128
RASGEF1B	0.726865893	-2.076620172	0.03783663
SERPINE2	1.131674563	2.076325124	0.037863891
ERVMER34-1	1.191794973	2.074602671	0.038023374
AC027288.3	0.749487266	-2.07353286	0.038122716
DOCK4	0.749491485	-2.072598295	0.03820968
PPP1R16B	0.812780396	-2.070877653	0.038370231
AC022733.1	0.877573965	-2.069682048	0.038482129
MUCL1	1.184287413	2.066875769	0.038745862
KLK13	0.862643879	-2.066397809	0.038790933
PABPC1L	0.862948671	-2.061878961	0.039219261
GAS2L2	0.79045997	-2.057497059	0.039638438
FKBP10	1.123344765	2.054553512	0.03992215
SEC11C	0.864329793	-2.054348571	0.039941967
GRAMD2A	0.851128379	-2.053319475	0.040041603
HTR3A	1.114687814	2.053156972	0.040057356
DPP4	0.913662439	-2.0519458	0.04017493
LAMB3	1.134895095	2.051547696	0.04021364
HIST1H4I	1.173276172	2.051240247	0.040243556
ETV1	0.848390941	-2.051217306	0.040245789
CCDC17	0.826833955	-2.047934735	0.040566395
ASCL2	0.816383558	-2.0462929	0.040727562
PRELP	0.87503164	-2.046175477	0.040739109
AC093278.2	0.701816204	-2.044649605	0.040889415
BARX2	1.142251683	2.043687081	0.04098447
HSPB8	0.862490458	-2.042955743	0.041056819
AC022733.2	0.882726603	-2.041600904	0.041191136
DSP	1.11799926	2.040075015	0.041342855
CALCOCO1	0.754749701	-2.039872975	0.041362979
LSAMP	0.743352766	-2.039872894	0.041362987
IGKV3D-15	0.907822427	-2.03897572	0.041452451
KNOP1	1.498011314	2.038559857	0.041493975
MIR4538	0.835566631	-2.038273815	0.041522557
C1orf21	0.82253064	-2.035851678	0.041765251
IGHM	0.932874585	-2.035030274	0.041847827
CD300C	0.810411452	-2.031301187	0.042224451
HIST1H2BD	1.148633055	2.031036826	0.042251259
FAM107A	0.842887496	-2.029353175	0.042422331
POU2AF1	0.857782941	-2.027684427	0.042592466
KNTC1	1.254726721	2.027236503	0.042638232
GAL	1.109093706	2.024268182	0.042942566
LST1	0.862200767	-2.020066735	0.043376466
NCKAP1L	0.837106802	-2.019945805	0.043389009
IGHV3-35	0.867697278	-2.019730171	0.043411384
PPP1R14BP3	1.20974037	2.018035064	0.04358761
MST1P2	0.816377678	-2.017558921	0.043637219
PARD3B	0.718254793	-2.01454368	0.043952484
RALGPS2	1.289126457	2.014454706	0.043961816
COBL	1.223096802	2.014231522	0.043985232
LIPA	0.831890782	-2.013877711	0.044022374
TMEM52	0.802753385	-2.013863684	0.044023847
LINC01133	1.12101668	2.012303358	0.044187969
ALOX5AP	0.887065607	-2.009733857	0.044459365
AC104958.2	0.854620773	-2.009626129	0.044470774
DUOX1	0.878867496	-2.009515356	0.044482508
GFRA3	0.916692074	-2.008553244	0.044584534
PAFAH1B3	1.190614598	2.007439525	0.044702884
NCKAP5	0.727422794	-2.004393522	0.045027923
CCDC50	1.33243918	2.003969605	0.045073316
GPR162	0.777380555	-2.003827623	0.045088529
AC135068.2	0.844337281	-1.998321778	0.045681786
IGKV3-20	0.927221932	-1.997635295	0.045756214
CCL23	0.816206113	-1.99684899	0.04584159
MNX1-AS1	1.184908492	1.996133479	0.045919396
DOK2	0.854078264	-1.996071771	0.045926111
CHML	1.170334103	1.994924377	0.046051128
PCNA	1.212749064	1.994822966	0.046062192
LINC00511	1.207712465	1.989510393	0.046644896
SCAI	0.624630783	-1.98828956	0.046779675
BAIAP2L1	1.24129318	1.987164262	0.046904197
AL121790.2	0.813970357	-1.985520831	0.047086555
AKR1B10	1.055729396	1.985233007	0.047118554
IGKV1D-12	0.877712501	-1.984872961	0.047158607
DES	0.882210344	-1.984453886	0.047205264
ADAMTS12	1.174626627	1.983908573	0.047266033
CABCOCO1	0.833801834	-1.983786149	0.047279685
EP300-AS1	0.732507838	-1.982351493	0.047439915
LAMP3	0.901346396	-1.981068316	0.047583613
CDHR3	0.859491979	-1.979477349	0.047762287
RASAL1	1.194981132	1.979350494	0.047776558
IGLC3	0.926837358	-1.977828107	0.047948102
OMG	0.807335927	-1.97562565	0.048197191
TPSAB1	0.891185475	-1.973218228	0.048470705
THEMIS2	0.83505993	-1.972790162	0.048519474
APBB1	0.804012469	-1.97160798	0.048654375
IGLV3-21	0.933850487	-1.969657585	0.048877627
GGTA1P	0.781489085	-1.96858535	0.049000726
IGHV1-67	0.883544927	-1.965151298	0.049396729
ALPL	0.923546616	-1.963992887	0.049530917
IGLV8-61	0.93065882	-1.963986353	0.049531675
IGHV1-46	0.926625528	-1.963261806	0.049615761
